# Supplementary material for: Re-measurement of agricultural carbon emission rates: Drivers, regional differences and dynamic evolution
Source: PLoS One. 2024 Aug 9;19(8):e0308496. doi: 10.1371/journal.pone.0308496 (PMC11315306; doi:10.1371/journal.pone.0308496)
Supplement: S1 Data — (XLSX) [file pone.0308496.s001.xlsx]

## Sheet: Input-output indicators
			Input				Desired output	Undesirable output
province	id	YEAR	Employees in agriculture, forestry, animal husbandry and fishery (10,000 people)	Total power of agricultural machinery (10,000 kilowatts)	Resources	Total sown area of crops (thousand hectares)	Gross value of agricultural output (billion yuan)	Carbon emissions from agriculture (tons)
Beijing	1	2010	60.12	276	2793.75	313.62	154.22	539.095
Tianjin	2	2010	73.85	587.79	2513.12	438.78	149.52	852.393
Hebei	3	2010	1458.33	10151.3	25080.8	8260.75	2470.11	12005.9
Shanxi	4	2010	632.44	2809.17	8164.09	3638.11	629.96	3799.28
Inner Mongolia	5	2010	540.53	3033.58	12921.8	7362.07	916.1	8515.34
Liaoning	6	2010	663.56	2248.66	25803.6	3950.14	1071.03	4512.63
Jilin	7	2010	501.85	2145	11051	5258.93	791.33	5284.99
Heilongjiang	8	2010	677.52	3736.29	14894.4	13347.6	1320.08	12132.5
Shanghai	9	2010	34.06	104.06	4335.3	415.58	159.98	554.049
JIANGSU	10	2010	859.83	3937.34	21163.7	7462.35	2256.99	10319.6
Zhejiang	11	2010	627.43	2427.46	11591.4	2322.55	1023.02	3750.73
Anhui	12	2010	1521.85	5409.78	17141.8	9386.19	1477.3	10309.3
Fujian	13	2010	623.73	1206.16	11814.4	1945.91	899.39	2696.2
Jiangxi	14	2010	851.41	3805	9625.07	5505	810.68	5598.61
Shandong	15	2010	1993.42	11629	66676.9	10677.4	3588.42	13852.1
Henan	16	2010	2698.45	10195.9	30971.6	14320.8	3504.07	15290.7
Hubei	17	2010	900.14	3371	13487.9	7377.94	1883.22	7448.25
Hunan	18	2010	1861.85	4651.54	15438.3	8057.99	1848.89	8266.29
Hunan	19	2010	1468.25	2345.28	8973.75	4262.77	1668.66	5336.63
Guangxi	20	2010	1556.9	2767.67	7482.24	5896.37	1339.58	5130.02
Hainan	21	2010	205.29	425.24	3326.23	786.75	337.89	802.405
Chongqing	22	2010	626.12	1071.09	7586.66	3129.85	600.03	2450.63
Sichuan	23	2010	2131.01	3155.13	23731.4	9158.73	2059.33	8244.79
Guizhou	24	2010	1188.27	1730.31	7580.72	4896.93	587.68	3880.69
Yunnan	25	2010	1649.46	2411.05	17757.6	6257.06	915.05	5342.66
Tibet	26	2010	91.56	378.06	219.365	218.86	46.14	544.278
Shannxi	27	2010	850.61	2000	7774.28	4237.57	1100.71	4077.53
Gansu	28	2010	724.82	1977.55	25395.1	3723.47	628.88	3865.09
Qinghai	29	2010	120.99	421.31	682.94	526.75	92.07	674.91
Ningxia	30	2010	125.09	729.12	2953.98	1205.86	192.06	1342.06
Xinjiang	31	2010	376.03	1643.67	35426.1	4236.75	1386.67	8962.06
Beijing	1	2011	58.05	265.2	2738.41	298.62	159.618	530.218
Tianjin	2	2011	73.18	583.87	2624.97	442.45	157.744	839.723
Hebei	3	2011	1433.17	10349.2	26136.1	8278.32	2605.97	12112.8
Shanxi	4	2011	643.43	2927.3	8715.21	3694.41	679.727	3913.9
Inner Mongolia	5	2011	542.33	3172.7	12949.9	7539.51	995.801	8659.83
Liaoning	6	2011	663.63	2399.89	29463	3997.53	1188.84	4635.48
Jilin	7	2011	510.17	2355.04	11986.9	5297.23	849.097	5472.08
Heilongjiang	8	2011	677.71	4097.84	16246.5	13749.6	1429.65	13183.9
Shanghai	9	2011	33.38	105.68	4204.95	420.03	160.94	552.12
JIANGSU	10	2011	821.69	4106.11	22431.8	7508.44	2354.04	10328.4
Zhejiang	11	2011	616.76	2461.25	12200.5	2267.84	1042.46	3746.03
Anhui	12	2011	1493.01	5657.08	18245	9392.44	1534.91	10378.7
Fujian	13	2011	620.37	1250.81	11969.4	1878.97	941.661	2675.56
Jiangxi	14	2011	849.51	4200.03	10079.5	5546.41	859.321	5642.42
Shandong	15	2011	1981.21	12098.2	65738.1	10782.9	3728.37	13943.8
Henan	16	2011	2655.29	10515.8	31931.2	14373.3	3654.75	15466
Hubei	17	2011	885.63	3571.23	13763	7454.98	1999.98	7627.18
Hunan	18	2011	1863.91	4935.59	15557.2	8178.06	1976.46	8356.69
Hunan	19	2011	1402.33	2414.82	9365.14	4244.73	1760.44	5341.75
Guangxi	20	2011	1546.23	3033.15	7948.85	5899.88	1414.6	5150.4
Hainan	21	2011	208.73	444.33	4000.03	782.4	358.839	812.003
Chongqing	22	2011	604.04	1140.3	8143.58	3225.78	631.232	2500.26
Sichuan	23	2011	2086.16	3426.1	25379.7	9215.4	2178.77	8364.03
Guizhou	24	2011	1165.32	1851.4	8547.21	4998.1	586.505	4060.25
Yunnan	25	2011	1646.28	2628.39	18896.2	6484.91	977.273	5522.96
Tibet	26	2011	91.88	427.9	257.649	219.04	47.4319	560.914
Shannxi	27	2011	822.17	2182.85	8000.03	4193.6	1183.26	4052.83
Gansu	28	2011	715.42	2136.48	29517.6	3774.33	667.871	3931.56
Qinghai	29	2011	118.11	430.69	1148.54	540.05	98.0546	679.767
Ningxia	30	2011	123.94	768.73	3198.53	1205.76	202.239	1368.77
Xinjiang	31	2011	402.4	1796.69	37952.4	4475.41	1501.76	9381.61
Beijing	1	2012	56.32	241.1	2591.93	278.03	151.477	519.703
Tianjin	2	2012	72.32	568.13	2590.89	448.98	160.583	839.825
Hebei	3	2012	1419.85	10553.8	26781.4	8361.89	2699.78	12157
Shanxi	4	2012	640.68	3056.09	9596.04	3696.23	719.831	3919.16
Inner Mongolia	5	2012	552.85	3280.56	14705	7670.84	1053.56	8823.77
Liaoning	6	2012	660.02	2526.89	29831.2	4095.55	1268.5	4889.57
Jilin	7	2012	503.73	2554.65	11923.3	5431.98	888.156	5615.17
Heilongjiang	8	2012	667.32	4552.93	18162.1	13929.7	1512.57	14138.1
Shanghai	9	2012	44.87	112.73	3962.83	401.64	161.584	543.459
JIANGSU	10	2012	796.03	4214.64	23693.3	7569.22	2459.97	10565.6
Zhejiang	11	2012	603.14	2489.4	12989.8	2095.67	1052.88	3722.03
Anhui	12	2012	1465.87	5902.77	19280.4	9336.3	1623.94	10441.1
Fujian	13	2012	614.93	1286.8	12148	1761.23	978.386	2640.96
Jiangxi	14	2012	831.59	4599.68	10608.3	5596.83	882.522	5738.61
Shandong	15	2012	1953.06	12419.9	65697.6	10862.3	3821.58	14110.9
Henan	16	2012	2611.18	10872.7	32665.7	14386.9	3808.24	15591.1
Hubei	17	2012	885.63	3842.16	13780.6	7684.4	2071.98	7884.01
Hunan	18	2012	1857.39	5189.24	16729.7	8299.62	2000.18	8312.32
Hunan	19	2012	1376.77	2496.68	9446.07	4248.43	1827.33	5349.21
Guangxi	20	2012	1564.2	3195.91	8419.23	6036.16	1499.47	5224.58
Hainan	21	2012	213.52	479.66	4408.76	786.57	377.14	827.122
Chongqing	22	2012	586.86	1162	8470.11	3320.31	663.424	2550.67
Sichuan	23	2012	2068	3694.03	26326.6	9319.58	2281.17	8522.72
Guizhou	24	2012	1132.71	2106.65	9201.72	5201.03	656.885	4155.57
Yunnan	25	2012	1619.18	2874.45	20949.3	6674.13	1030.05	5686.24
Tibet	26	2012	92.07	464.95	283.394	220.24	48.8549	572.86
Shannxi	27	2012	789.44	2350.17	8244.23	4182.84	1253.08	4085.14
Gansu	28	2012	697.64	2279.08	30817.5	3770.7	714.621	3952.16
Qinghai	29	2012	114.94	434.99	1133.2	554.21	103.644	684.978
Ningxia	30	2012	120.47	787.28	3209.4	1176.46	213.565	1388.03
Xinjiang	31	2012	419.68	1968.93	38953.2	4673.34	1603.88	9741.23
Beijing	1	2013	56.16	207.72	2542.29	237.29	147.69	397.807
Tianjin	2	2013	71.57	554.18	2686.98	441.34	167.649	781.56
Hebei	3	2013	1408.97	10762.7	28576	8416.01	2807.77	11676.7
Shanxi	4	2013	640.43	3183.3	9717.31	3667.89	747.904	4039.93
Inner Mongolia	5	2013	546.94	3430.57	17030.5	7823.05	1155.75	8557.46
Liaoning	6	2013	658.24	2631.98	29983.7	4154.41	1339.53	4335.48
Jilin	7	2013	500.04	2730.04	12224.1	5632.95	941.445	5012.13
Heilongjiang	8	2013	663.12	4849.28	18430.1	14212	1601.81	15355.8
Shanghai	9	2013	46.1	113.17	3987.74	391.3	155.12	510.067
JIANGSU	10	2013	790.77	4405.62	24538.6	7597.93	2541.15	10285
Zhejiang	11	2013	590.98	2462.2	13461.4	2062.45	1061.31	3590.4
Anhui	12	2013	1429.29	6140.28	20171.3	9364.9	1675.91	11887.5
Fujian	13	2013	611.12	1336.76	12270.9	1740.96	1018.5	2940.22
Jiangxi	14	2013	820.64	2014.13	10854.1	5636.98	928.414	5927.6
Shandong	15	2013	1937.89	12739.8	65770.3	11136.6	3989.73	13538.6
Henan	16	2013	2568.58	11150	35188.4	14586.5	3964.38	15201.9
Hubei	17	2013	882.16	4081.05	14083.4	7731.26	2167.29	8372.14
Hunan	18	2013	1853.19	5433.99	17382.4	8352.67	2056.19	9061.99
Hunan	19	2013	1373.41	2564.89	9700.52	4178.17	1880.33	5118.87
Guangxi	20	2013	1570.37	3382.98	8791.01	6076.46	1569.95	5334.18
Hainan	21	2013	216.57	502.1	4803.93	772.48	401.277	835.774
Chongqing	22	2013	565.58	1198.88	8857.97	3318.49	691.952	2495.93
Sichuan	23	2013	2041.23	3953.09	26526.3	9371.69	2363.3	8446.14
Guizhou	24	2013	1110.23	2240.8	9844.83	5388.73	695.641	3643.62
Yunnan	25	2013	1606.66	3070.33	22030.5	6848.56	1098.03	5716.16
Tibet	26	2013	92.16	517.3	318.78	225.77	50.9556	551.997
Shannxi	27	2013	772.8	2452.72	8593.38	4108.22	1300.69	3930.94
Gansu	28	2013	690.07	2418.46	33947.5	3779.84	748.923	3940.53
Qinghai	29	2013	113.13	410.58	1353.31	555.77	109.966	557.987
Ningxia	30	2013	118.15	801.98	3484.31	1147.08	222.748	1394.76
Xinjiang	31	2013	437.89	2165.86	42937.3	4744.47	1717.76	11254.5
Beijing	1	2014	56.13	195.76	2244.84	194.64	134.841	362.874
Tianjin	2	2014	70.88	552.33	2559.4	443.01	173.181	780.799
Hebei	3	2014	1400.45	10942.9	28975.1	8454.9	2894.81	11803.3
Shanxi	4	2014	640.42	3286.2	10124.3	3664.57	772.585	4089.3
Inner Mongolia	5	2014	548.59	3632.55	18790.8	8079.08	1186.96	8767.35
Liaoning	6	2014	657.54	2730.22	30024.5	4219.8	1359.62	4487.27
Jilin	7	2014	500.09	2919.09	12120.4	5890.5	1003.58	5337.35
Heilongjiang	8	2014	661.24	5155.52	18231.8	14497.7	1697.92	15379.3
Shanghai	9	2014	45.67	117.76	3957.22	369.91	154.5	502.591
JIANGSU	10	2014	786.69	4649.98	25167.3	7615.79	2642.8	10497.5
Zhejiang	11	2014	579.8	2420.13	13670.1	1986.77	1099.51	3594.75
Anhui	12	2014	1393.63	6365.83	20435.4	9500.18	1759.7	11983.2
Fujian	13	2014	607.93	1368.35	12631.3	1670.17	1064.33	2907.64
Jiangxi	14	2014	810.54	2118.39	11204.9	5667.34	963.693	5948.48
Shandong	15	2014	1925.88	13101.4	63046.3	11316.6	4173.25	13926.1
Henan	16	2014	2528.09	11476.8	34338.8	14731.5	4118.99	15515.5
Hubei	17	2014	879.48	4292.9	14679.2	7791.42	2234.48	8515.52
Hunan	18	2014	1849.53	5672.1	17495.3	8398.63	2142.55	9110.84
Hunan	19	2014	1371.81	2632.37	9788.57	4225.19	1961.18	5140.61
Guangxi	20	2014	1572.35	3567.49	9324.29	5855.03	1651.58	5297.52
Hainan	21	2014	219.65	517.31	5772.58	779.4	428.162	838.317
Chongqing	22	2014	545.09	1243.34	9054.48	3288.58	718.938	2491.77
Sichuan	23	2014	2015.22	4160.12	27024.9	9377.7	2455.46	8546.97
Guizhou	24	2014	1092.89	2458.4	10151.3	5510.5	754.771	3794.93
Yunnan	25	2014	1595.79	3215.03	22933	6842.84	1163.91	5821.56
Tibet	26	2014	92.22	570.82	398.293	227.1	53.5034	561.743
Shannxi	27	2014	766.23	2552.13	8722.48	4053.87	1370.93	3936.71
Gansu	28	2014	688.19	2545.71	36059.5	3775.83	784.123	3973.02
Qinghai	29	2014	111.35	440.9	1469.01	553.7	117.224	548.777
Ningxia	30	2014	115.89	813.02	3210.81	1126.76	231.658	1387.66
Xinjiang	31	2014	455.93	2341.76	54383.8	5074.23	1841.44	11542.8
Beijing	1	2015	56.13	186.05	2141.55	172.14	138.347	342.951
Tianjin	2	2015	70.24	546.92	2209.31	433.28	180.455	775.482
Hebei	3	2015	1393.78	11102.8	28996.9	8457.76	2975.87	11889.5
Shanxi	4	2015	640.42	3351.65	10028.8	3612.65	779.538	4175.33
Inner Mongolia	5	2015	548.13	3805.11	19947.4	8423.68	1258.17	9033.97
Liaoning	6	2015	657.27	2813.86	29166.6	4335.47	1547.25	4613.52
Jilin	7	2015	500.09	3152.54	12417.6	5997.91	1051.75	5699.66
Heilongjiang	8	2015	660.4	5442.29	18005.3	14811.9	1789.6	15925.7
Shanghai	9	2015	45.82	119.01	3702.87	350.64	146.002	503.744
JIANGSU	10	2015	783.52	4825.49	23837.1	7693.7	2730.01	10637.5
Zhejiang	11	2015	569.52	2360.73	14033.2	1977.8	1136.9	3603.37
Anhui	12	2015	1358.87	6580.99	20811.4	9598.29	1845.93	12147.2
Fujian	13	2015	605.25	1384.13	12851.8	1617.17	1112.23	2784.26
Jiangxi	14	2015	801.23	2260.82	11383.6	5688.41	1023.44	6007.53
Shandong	15	2015	1916.36	13353	62326.7	11381	4369.4	14061.7
Henan	16	2015	2489.59	11710.1	34061.4	14879.7	4349.66	15787.2
Hubei	17	2015	877.41	4468.12	15117.8	7983.43	2335.03	8648.12
Hunan	18	2015	1846.33	5894.06	17709.2	8355.22	2236.82	9118.82
Hunan	19	2015	1371.04	2696.79	9909.91	4194.55	2039.63	5138.58
Guangxi	20	2015	1572.98	3803.18	9772.82	6078.81	1735.82	5408.41
Hainan	21	2015	222.74	511.59	6653.6	757.5	455.565	843.253
Chongqing	22	2015	525.35	1299.73	9327.96	3311.32	752.009	2519.6
Sichuan	23	2015	1989.93	4404.55	27425.2	9451.06	2524.22	8706.88
Guizhou	24	2015	1079.45	2575.15	10259.8	5532.9	820.436	3970.48
Yunnan	25	2015	1586.33	3333.04	23372.4	6818.64	1234.91	5917.05
Tibet	26	2015	92.25	619.69	428.154	229.69	55.8576	570.78
Shannxi	27	2015	763.62	2667.27	9047.93	4050	1454.56	3958.46
Gansu	28	2015	687.72	2684.95	37599.2	3768.38	828.034	3994.57
Qinghai	29	2015	109.62	453.87	1539.08	558.39	117.341	579.607
Ningxia	30	2015	113.68	831.26	3285.52	1132.43	244.631	1405.13
Xinjiang	31	2015	473.75	2489.32	55623.4	5175.47	1968.5	11811.4
Beijing	1	2016	56.13	144.45	2031.05	145.55	131.43	315.842
Tianjin	2	2016	69.65	470	2430.6	443.66	190.38	774.726
Hebei	3	2016	1388.54	7401.97	29074.4	8467.51	3071.1	11907.9
Shanxi	4	2016	640.42	1744.26	10248.4	3591.54	805.263	4221.39
Inner Mongolia	5	2016	548.26	3331.09	20081	8957.21	1293.4	9294.08
Liaoning	6	2016	657.17	2168.45	28226.9	4242.73	1432.76	4681.34
Jilin	7	2016	500.09	3105.27	12507.3	6063.25	1107.49	5802.55
Heilongjiang	8	2016	660.02	5634.27	17974.6	14829.5	1886.24	16726.5
Shanghai	9	2016	45.77	122.31	3506.34	303.78	131.84	490.817
JIANGSU	10	2016	781.06	4906.55	23996.5	7639.9	2743.66	10815.1
Zhejiang	11	2016	560.05	2136.69	14003	1946.46	1175.55	3615.43
Anhui	12	2016	1325	6867.5	20617.4	8790.1	1892.07	11954.7
Fujian	13	2016	603.01	1269.09	12923.2	1548.8	1145.59	2750.44
Jiangxi	14	2016	792.63	2201.62	11137	5668.88	1072.57	6016.7
Shandong	15	2016	1908.81	9797.61	61627.5	11278.6	4587.87	14410.9
Henan	16	2016	2452.96	9854.96	34300	14902.7	4606.29	15857.3
Hubei	17	2016	875.81	4187.75	14302.2	7908.5	2451.78	8628.45
Hunan	18	2016	1843.54	6097.54	17852.9	8341.5	2324.05	9150.8
Hunan	19	2016	1370.67	2390.5	9649.12	4181.56	2113.05	5138.78
Guangxi	20	2016	1573.18	3527.26	10219	5966.74	1817.4	5436.04
Hainan	21	2016	225.86	516.57	5494.14	731.9	477.432	880.505
Chongqing	22	2016	506.34	1318.66	9349.24	3333.1	784.345	2531.52
Sichuan	23	2016	1965.36	4267.32	27483.2	9493.82	2809.45	8874.96
Guizhou	24	2016	1069.01	2041.06	10599.3	5604.8	877.046	4038.75
Yunnan	25	2016	1578.09	3440.64	23955.8	6786.62	1310.24	6014.45
Tibet	26	2016	92.26	635.14	412.356	263.15	41.7256	588.497
Shannxi	27	2016	762.57	2171.91	9182.68	4160.15	1525.83	4023.29
Gansu	28	2016	687.6	1903.9	39907.4	3749.2	864.467	4007.46
Qinghai	29	2016	107.91	458.56	1654.93	557.75	123.795	589.067
Ningxia	30	2016	111.51	580.54	3184.79	1118.85	253.682	1418.31
Xinjiang	31	2016	491.32	2552.15	55081.9	5921.27	2094.48	12119.6
Beijing	1	2017	56.13	133.51	1846.65	120.94	115.79	280.758
Tianjin	2	2017	69.11	464.65	2279.81	439.52	196.472	769.229
Hebei	3	2017	1384.43	7580.58	26977.5	8381.65	3221.58	11898.7
Shanxi	4	2017	640.42	1376.3	10470.2	3577.62	839.084	4259.67
Inner Mongolia	5	2017	548.22	3483.55	19818.6	9014.22	1338.67	9399.19
Liaoning	6	2017	657.13	2215.14	25697.7	4172.32	1482.9	4725.72
Jilin	7	2017	500.09	3284.65	12759.4	6086.2	1185.02	5927.82
Heilongjiang	8	2017	659.85	5813.76	17423.3	14767.6	1963.58	16899.7
Shanghai	9	2017	45.79	121.84	3222.73	284.95	131.576	485.69
JIANGSU	10	2017	779.15	4991.41	24241.8	7556.4	2839.69	10934.9
Zhejiang	11	2017	551.33	2072.27	14122	1981.11	1229.63	3620.14
Anhui	12	2017	1291.98	6312.86	20757.1	8726.68	1975.33	12057.1
Fujian	13	2017	601.12	1232.42	12921	1549.34	1190.27	2761.1
Jiangxi	14	2017	784.69	2309.6	11289.1	5638.46	1133.7	6004.23
Shandong	15	2017	1902.81	10144	59422	11107.8	4789.73	14392.6
Henan	16	2017	2418.09	10038.3	33114.7	14732.5	4836.6	15851.5
Hubei	17	2017	874.57	4335.09	14012.2	7956.14	2564.56	8656.77
Hunan	18	2017	1841.11	6254.83	17962.9	8321.97	2393.78	9169.39
Hunan	19	2017	1370.49	2410.77	9722.17	4227.51	2210.25	5156.3
Guangxi	20	2017	1573.24	3658.33	10069.4	5969.88	1913.72	5478.9
Hainan	21	2017	229	569.8	5683.92	709.44	504.646	872.947
Chongqing	22	2017	488.03	1352.6	9393.29	3339.56	815.719	2540.26
Sichuan	23	2017	1941.46	4420.3	27210.4	9575.05	2955.55	9010.5
Guizhou	24	2017	1060.88	2181.43	10619.9	5659.37	943.702	4100.25
Yunnan	25	2017	1570.92	3534.53	24821.2	6790.8	1391.47	6097.7
Tibet	26	2017	92.28	523.09	431.443	254.05	43.5198	604.618
Shannxi	27	2017	762.15	2242.51	9232.98	4063.88	1608.22	4015.8
Gansu	28	2017	687.57	2018.59	35255.6	3752.03	911.148	4007.29
Qinghai	29	2017	106.25	462.35	1751.58	555.31	128.87	596.928
Ningxia	30	2017	109.4	605.38	3173.96	1132.63	262.814	1415.26
Xinjiang	31	2017	508.62	2638.84	52323.8	5886.96	2199.21	12043.4
Beijing	1	2018	56.13	125.65	1697.09	103.79	93.9054	262.304
Tianjin	2	2018	68.61	347.98	1903.74	429.27	194.704	760.133
Hebei	3	2018	1381.21	7706.2	23266.5	8197.13	3286.01	11850.1
Shanxi	4	2018	640.42	1441.09	10281.9	3555.16	851.67	4263.72
Inner Mongolia	5	2018	548.23	3663.66	19752.8	8824.07	1390.88	9368.6
Liaoning	6	2018	657.11	2243.72	24313.3	4207.11	1518.49	4748.91
Jilin	7	2018	500.09	3466	11837.3	6080.89	1218.2	5918.76
Heilongjiang	8	2018	659.78	6084.65	16963.7	14673.3	2051.94	17035.5
Shanghai	9	2018	45.78	93.97	3042.87	282.27	132.497	483.772
JIANGSU	10	2018	777.66	5017.71	24447.4	7520.23	2862.41	11007.3
Zhejiang	11	2018	543.27	2009.33	14290.3	1978.68	1265.28	3606.42
Anhui	12	2018	1259.8	6543.81	20808.2	8771.11	2016.81	12130.2
Fujian	13	2018	599.54	1228.27	12433.2	1577.31	1246.22	2802.45
Jiangxi	14	2018	777.34	2381.97	11023.1	5555.81	1181.32	5947.31
Shandong	15	2018	1898.05	10415.2	57359.7	11076.8	4976.53	14444
Henan	16	2018	2384.88	10204.5	32207.6	14783.4	5010.72	15879
Hubei	17	2018	873.61	4424.61	13538	7952.9	2662.01	8656.93
Hunan	18	2018	1838.98	6338.57	18004.1	8111.09	2470.38	9136.31
Hunan	19	2018	1370.41	2429.94	9504.74	4279.36	2322.98	5139.47
Guangxi	20	2018	1573.26	3750.82	9972.58	5972.38	2043.85	5543.67
Hainan	21	2018	232.17	565.82	5257.07	712.94	530.383	867.683
Chongqing	22	2018	470.39	1428.12	9219.83	3348.49	833.665	2545.73
Sichuan	23	2018	1918.23	4603.88	25024.9	9615.32	3091.5	9127.27
Guizhou	24	2018	1054.53	2376.65	11412.7	5477.16	1022.97	4074.63
Yunnan	25	2018	1564.67	2693.51	24720.2	6890.77	1486.09	6205.78
Tibet	26	2018	92.28	545.78	412.679	270.38	47.0014	615.874
Shannxi	27	2018	761.98	2311.79	9273.75	4091.01	1659.69	4045.42
Gansu	28	2018	687.56	2102.8	33037.9	3773.55	960.35	4014.83
Qinghai	29	2018	104.61	472.09	1578.32	557.25	133.638	611.48
Ningxia	30	2018	107.34	621.88	3152.89	1164.57	273.853	1446.74
Xinjiang	31	2018	525.62	2731.79	55805.5	6068.89	2315.76	11974.3
Beijing	1	2019	56.13	122.84	1586.18	88.55	83.7636	255.253
Tianjin	2	2019	68.15	359.84	1705.79	410.27	200.934	753.331
Hebei	3	2019	1378.67	7830.72	21912.7	8132.69	3341.87	11790.7
Shanxi	4	2019	640.42	1517.57	10177.4	3524.42	872.962	4253.49
Inner Mongolia	5	2019	548.23	3866.42	19797.6	8885.02	1438.17	9388.15
Liaoning	6	2019	657.1	2353.89	23405.4	4217.1	1603.53	4762.73
Jilin	7	2019	500.09	3653.74	11212.9	6117.05	1285.2	5958.89
Heilongjiang	8	2019	659.74	6359.08	15830.3	14770.1	2103.24	17153.2
Shanghai	9	2019	45.78	98.04	2724.19	261.39	122.163	475.483
JIANGSU	10	2019	776.5	5111.95	24062.6	7442.63	2942.55	11026.2
Zhejiang	11	2019	535.83	1908.04	13875.7	1999.62	1296.92	3534.47
Anhui	12	2019	1228.43	6650.47	22013	8781.96	2085.38	12205.9
Fujian	13	2019	598.21	1237.73	12126.7	1599.29	1296.06	2786.08
Jiangxi	14	2019	770.55	2470.66	10981.7	5521.18	1228.57	5930.58
Shandong	15	2019	1894.26	10679.8	55363.9	10933.1	5130.81	14437.1
Henan	16	2019	2353.24	10357	31787.2	14714	5271.28	15909.7
Hubei	17	2019	872.87	4515.73	12574.6	7815.89	2765.83	8662.54
Hunan	18	2019	1837.12	6471.82	17677.4	8122.79	2561.78	9146.71
Hunan	19	2019	1370.37	2455.79	9305.09	4357.38	2457.71	5151.75
Guangxi	20	2019	1573.27	3840.04	10050.8	5989.21	2195.1	5557.95
Hainan	21	2019	235.35	581.23	6273.53	676.24	559.023	856.326
Chongqing	22	2019	453.4	1464.67	8799.81	3345.74	879.516	2543.06
Sichuan	23	2019	1895.63	4682.3	25645.7	9692.98	3261.53	9182.31
Guizhou	24	2019	1049.57	2484.6	9199.35	5481.56	1108.9	4106.96
Yunnan	25	2019	1559.22	2714.4	25220.6	6938.86	1615.38	6256.06
Tibet	26	2019	92.28	559.02	356.753	271.53	50.1035	638.313
Shannxi	27	2019	761.92	2331.49	9399.04	4132.09	1764.25	4054.3
Gansu	28	2019	687.56	2174.01	31203.4	3831.57	1023.73	4008.51
Qinghai	29	2019	103.01	484.24	1623.22	553.54	139.786	606.922
Ningxia	30	2019	105.32	632.15	3282.57	1152.96	284.807	1472.92
Xinjiang	31	2019	542.3	2788.97	54365.4	6169.99	2429.24	12156.1
Beijing	1	2020	56.13	120.22	1615.49	98.18	88.7056	258.409
Tianjin	2	2020	67.72	365.08	1774.43	419.17	210.579	744.161
Hebei	3	2020	1376.67	7965.74	21343.5	8089.44	3482.23	11739.4
Shanxi	4	2020	640.42	1595.26	10179.3	3541.51	922.721	4253.56
Inner Mongolia	5	2020	548.23	4056.58	19885.8	8882.81	1442.49	9377.48
Liaoning	6	2020	657.1	2471.26	22870.3	4287.78	1635.6	4788.38
Jilin	7	2020	500.09	3896.95	11515.7	6150.99	1323.76	5959.94
Heilongjiang	8	2020	659.73	6775.09	15117.7	14910.1	2132.68	17183.4
Shanghai	9	2020	45.78	102.12	2552.16	255.16	114.466	421.384
JIANGSU	10	2020	775.6	5213.83	23873.8	7478.4	3024.94	11070
Zhejiang	11	2020	528.95	1813.17	13574.2	2014.5	1328.04	3554.58
Anhui	12	2020	1197.86	6799.5	22571.3	8817.99	2133.34	12265.1
Fujian	13	2020	597.1	1260.2	12149.5	1631.27	1347.91	2856.86
Jiangxi	14	2020	764.26	2591.05	11134.4	5644.37	1276.49	5965.97
Shandong	15	2020	1891.24	10964.7	53658.9	10889.1	5305.25	14449.1
Henan	16	2020	2323.07	10463.7	31374.3	14688	5434.69	16147.7
Hubei	17	2020	872.29	4626.07	13039.7	7974.39	2873.7	8938.63
Hunan	18	2020	1835.49	6588.95	17675.3	8400.13	2666.81	9258.65
Hunan	19	2020	1370.35	2495.43	9216.19	4451.81	2595.34	5180.23
Guangxi	20	2020	1573.27	3901.4	10101.1	6107.32	2337.78	5627.38
Hainan	21	2020	238.56	615.57	8199.66	676.86	593.124	860.462
Chongqing	22	2020	437.03	1497.99	8872.66	3372.54	931.408	2551.62
Sichuan	23	2020	1873.64	4754	25461.2	9849.89	3408.3	9293.9
Guizhou	24	2020	1045.69	2582.36	8096.82	5475.35	1194.29	4120.71
Yunnan	25	2020	1554.47	2786.75	25680.5	6989.67	1728.46	6375.67
Tibet	26	2020	92.29	576.78	330.054	272.08	54.1118	651.699
Shannxi	27	2020	761.89	2387.96	9469.52	4160.85	1834.82	4165.46
Gansu	28	2020	687.56	2289.53	29957	3931.82	1080.04	4054.26
Qinghai	29	2020	101.44	491.41	1629.86	571.42	146.915	623.668
Ningxia	30	2020	103.34	644.09	3352.67	1174.23	291.073	1507.68
Xinjiang	31	2020	558.64	2929.44	57099.4	6280.01	2570.13	12056.6
Beijing	1	2021	56.13	113.49	1625.68	103.08	98.7294	260.15
Tianjin	2	2021	67.32	357.1	1722.47	420.75	214.369	740.64
Hebei	3	2021	1375.1	7965.68	20975.5	8101.87	3607.59	11749.2
Shanxi	4	2021	640.42	1613.75	10178	3531.26	963.321	4247.47
Inner Mongolia	5	2021	548.23	4188.11	19963.1	8926.61	1511.73	9424.95
Liaoning	6	2021	657.1	2492.28	22449.3	4270.08	1694.48	4721.79
Jilin	7	2021	500.09	4113.03	11418.1	6221.05	1409.8	5981.41
Heilongjiang	8	2021	659.72	7182.39	14693.5	15009.8	2256.38	17291
Shanghai	9	2021	45.78	102.44	2405.81	247.72	109.315	418.598
JIANGSU	10	2021	774.9	5304.57	23712	7512.99	3121.74	11068.2
Zhejiang	11	2021	522.59	1750.99	13295.8	2008.69	1361.24	3555.89
Anhui	12	2021	1168.05	6903.73	23150.1	8887.32	2205.88	12407.8
Fujian	13	2021	596.16	1274.73	12156.6	1638.93	1403.17	2846.14
Jiangxi	14	2021	758.43	2614.04	11285.6	5669.57	1327.55	5971.11
Shandong	15	2021	1888.84	10969.6	52145.6	10879	5533.38	14418.5
Henan	16	2021	2294.3	10489.2	30988.6	14673	5489.03	16125.1
Hubei	17	2021	871.85	4715.99	12977.8	7979.39	2991.52	9023.49
Hunan	18	2021	1834.08	6695.72	17670.1	8425.56	2762.82	9258.63
Hunan	19	2021	1370.34	2507.37	9152.92	4482.24	2717.32	5185.26
Guangxi	20	2021	1573.27	3972.41	10148.6	6068.98	2487.4	5643.95
Hainan	21	2021	241.79	637.82	7472.19	677.14	629.304	857.096
Chongqing	22	2021	421.26	1529.25	8943.15	3372.61	977.047	2551.06
Sichuan	23	2021	1852.25	4839.26	25294.9	9886.51	3578.72	9361.85
Guizhou	24	2021	1042.65	2658.67	8581.96	5471.24	1299.39	4122.4
Yunnan	25	2021	1550.32	2753.98	26131	6991.98	1863.28	6454.48
Tibet	26	2021	92.29	584.7	310.869	271.52	57.9537	651.235
Shannxi	27	2021	761.88	2407.3	9512.61	4157.04	1908.21	4138.57
Gansu	28	2021	687.56	2324.95	29055.9	3966.7	1149.16	4068.16
Qinghai	29	2021	99.9	502.55	1633.57	569.23	153.82	623.542
Ningxia	30	2021	101.41	650.59	3409.64	1169.87	293.692	1523.23
Xinjiang	31	2021	574.61	3080.19	59985.7	6254.26	2757.75	12039.5

## Sheet: ACE
BPNN-DDF	2010	2011	2012	2013	2014	2015	2016	2017	2018	2019	2020	2021	GML-SBM-DEA	'id'	'year'	'Et+1_C(t+1)'	'Et_C(t)'	'Et+1_C(t)'	'Et_C(t+1)'	'MI_c'	'EC_c'	'TC_c'
Beijing	0.318341	0.255126	0.269346	0.234882	0.248654	0.20904	0.173637	0	0.266918	0.185695	0.278911	3.48537e-16	Beijing	1	2011	1.08767	1.06114	0.887364	1.03803	1.19583	1.02501	1.06829
Tianjin	0.441028	0.425639	0.416414	0.396493	0.378545	0.343097	0.303162	0.264149	0.2174	0.172606	0.127136	0.0760103	Tianjin	2	2011	0.603653	0.588654	0.566786	0.628011	1.03858	1.02548	1.03947
Hebei	0.433743	0.417667	0.407031	0.390398	0.376496	0.362734	0.323483	0.286249	0.250365	0.232859	0.198759	0.168637	Hebei	3	2011	0.649072	0.605458	0.606802	0.660419	0.997786	1.07203	1.00759
Shanxi	0.532051	0.513078	0.50332	0.498047	0.493178	0.49285	0.451666	0.420551	0.419057	0.414403	0.399561	0.384598	Shanxi	4	2011	0.408117	0.393321	0.386295	0.411629	1.01819	1.03762	1.01339
Inner Mongolia	0.50876	0.491159	0.485186	0.457005	0.457572	0.444847	0.429893	0.419113	0.406258	0.396017	0.398055	0.379199	Inner Mongolia	5	2011	0.46751	0.437583	0.432758	0.475733	1.01115	1.06839	1.01436
Liaoning	0.431928	0.413185	0.400779	0.371921	0.373596	0.325394	0.330353	0.310694	0.297215	0.273682	0.268328	0.247631	Liaoning	6	2011	0.570512	0.537684	0.524275	0.588383	1.02558	1.06105	1.02845
Jilin	0.480181	0.472545	0.465122	0.441555	0.429822	0.420033	0.397051	0.370601	0.353696	0.326692	0.316734	0.285204	Jilin	7	2011	0.482028	0.468455	0.469777	0.483171	0.997185	1.02897	0.999775
Heilongjiang	0.480694	0.466441	0.458137	0.44676	0.429062	0.415408	0.401562	0.387097	0.371714	0.361147	0.357439	0.336146	Heilongjiang	8	2011	0.493	0.499965	0.478178	0.515557	1.04556	0.986068	1.04566
Shanghai	0	0	0	0	0	0.0327412	0.0871171	0.0587838	0	0.0780635	0.131139	0.250472	Shanghai	9	2011	1.27512	1.27925	1.00354	1.01571	1.27474	0.996769	1.00768
JIANGSU	0.269977	0.239956	0.207785	0.184457	0.164152	0.137727	0.136463	0.102436	0.0952154	0.064428	0.0355659	0	JIANGSU	10	2011	1.05461	1.05995	0.937282	1.02785	1.13088	0.99496	1.04985
Zhejiang	0.362277	0.354344	0.345321	0.333937	0.316317	0.300996	0.274404	0.249449	0.230705	0.203744	0.172135	0.127829	Zhejiang	11	2011	0.732404	0.768301	0.716482	1.00891	1.07232	0.953278	1.21539
Anhui	0.540144	0.528332	0.511365	0.515239	0.504204	0.493235	0.482439	0.464956	0.458931	0.449957	0.442894	0.432489	Anhui	12	2011	0.398374	0.403862	0.38707	0.410519	1.04338	0.98641	1.03691
Fujian	0.294626	0.273576	0.254274	0.25393	0.233484	0.204981	0.171298	0.143509	0.111236	0.06948	0.0423816	0	Fujian	13	2011	1.01492	1.01316	0.816597	1.02656	1.24071	1.00174	1.12024
Jiangxi	0.564923	0.547286	0.543466	0.481361	0.475204	0.463069	0.445266	0.430549	0.415918	0.403615	0.394652	0.380935	Jiangxi	14	2011	0.376995	0.379998	0.361995	0.392686	1.04973	0.992097	1.04567
Shandong	0.420111	0.408256	0.400991	0.382355	0.365542	0.347754	0.307101	0.284728	0.25844	0.222022	0.182201	0.12927	Shandong	15	2011	0.611509	0.598546	0.578581	0.63277	1.03451	1.02166	1.03464
Henan	0.430284	0.419595	0.407972	0.39433	0.382188	0.363152	0.327945	0.30068	0.266577	0.219534	0.190921	0.175979	Henan	16	2011	0.615159	0.59972	0.587149	0.624437	1.02141	1.02574	1.01824
Hubei	0.310025	0.27093	0.259123	0.243033	0.231534	0.20892	0.156864	0.123347	0.0906882	0.0503336	0.0325629	2.32124e-17	Hubei	17	2011	1.06779	1.05603	0.923924	1.02988	1.14298	1.01114	1.04995
Hunan	0.442156	0.42642	0.428888	0.435018	0.425046	0.413168	0.402497	0.393799	0.381539	0.367921	0.356149	0.342757	Hunan	18	2011	0.581107	0.574349	0.544216	0.614003	1.05537	1.01177	1.05599
Hunan	0.29097	0.268698	0.253497	0.234883	0.21758	0.199344	0.161117	0.137059	0.104308	0.06755	0.0333379	0	Hunan	19	2011	1.1628	1.15847	0.929774	1.03314	1.24597	1.00374	1.05216
Guangxi	0.392444	0.38381	0.373252	0.366363	0.352173	0.344622	0.323101	0.303325	0.275982	0.243813	0.215995	0.183924	Guangxi	20	2011	0.667717	0.688384	0.645374	0.714091	1.06664	0.969978	1.06805
Hainan	0.222888	0.208076	0.208801	0.193749	0.184872	0.163336	0.120684	0.100845	0.0507002	0.0412942	0.0478969	0	Hainan	21	2011	1.11333	1.11868	1.00963	1.02863	1.10801	0.995215	1.01179
Chongqing	0.430197	0.422282	0.409702	0.393342	0.379837	0.366355	0.348545	0.331765	0.323325	0.295465	0.259462	0.225212	Chongqing	22	2011	0.531976	0.519368	0.521423	0.531204	0.996059	1.02428	0.997304
Sichuan	0.405549	0.396889	0.39114	0.382668	0.374396	0.371542	0.32711	0.309763	0.290517	0.268225	0.249217	0.225737	Sichuan	23	2011	0.59476	0.578834	0.58072	0.594286	0.996753	1.02751	0.997977
Guizhou	0.625309	0.669951	0.621606	0.549523	0.521894	0.504016	0.475658	0.460488	0.442399	0.40992	0.37864	0.351196	Guizhou	24	2011	0.289545	0.325162	0.307347	0.306713	1.05797	0.890462	1.05863
Yunnan	0.578951	0.566574	0.560398	0.53218	0.512353	0.501327	0.489647	0.476952	0.439898	0.41458	0.396331	0.369115	Yunnan	25	2011	0.329049	0.320535	0.320375	0.327276	1.0005	1.02656	0.997552
Tibet	0.563418	0.588923	0.600786	0.609189	0.642997	0.643133	0.82624	0.809998	0.748137	0.669656	0.616072	0.575641	Tibet	26	2011	0.376311	1.03278	1.02973	0.394432	1.00296	0.364365	1.02531
Shannxi	0.363668	0.339426	0.320411	0.300811	0.279298	0.257077	0.21444	0.16783	0.140976	0.0783028	0.045447	0	Shannxi	27	2011	0.822996	0.765652	0.728467	0.901118	1.05105	1.0749	1.07276
Gansu	0.630354	0.616167	0.581323	0.566747	0.552478	0.533056	0.492954	0.478748	0.464448	0.445243	0.431841	0.411061	Gansu	28	2011	0.299766	0.29928	0.293098	0.307201	1.02109	1.00162	1.02295
Qinghai	0.545696	0.573617	0.540791	0.497423	0.483262	0.490812	0.479632	0.470664	0.459078	0.445193	0.433164	0.417521	Qinghai	29	2011	0.364041	0.418971	0.395306	0.386481	1.05987	0.868893	1.06075
Ningxia	0.504045	0.495652	0.47969	0.468495	0.451281	0.429201	0.387336	0.369841	0.349622	0.329787	0.317418	0.310021	Ningxia	30	2011	0.439937	0.427652	0.428093	0.440798	0.99897	1.02873	1.00046
Xinjiang	0.233166	0.222962	0.205141	0.22084	0.241137	0.2227	0.207576	0.151336	0.100767	0.0734048	0.0445753	1.02759e-16	Xinjiang	31	2011	0.669904	0.676229	0.654229	0.69197	1.03363	0.990647	1.03328
														1	2012	1.07903	1.08767	1.00954	1.01152	1.0774	0.992051	1.00499
														2	2012	0.621141	0.603653	0.600151	0.623726	1.00584	1.02897	1.005
														3	2012	0.671554	0.649072	0.641988	0.680507	1.01103	1.03464	1.01218
														4	2012	0.40792	0.408117	0.390134	0.426795	1.04609	0.999517	1.04618
														5	2012	0.458262	0.46751	0.454675	0.473756	1.02823	0.980218	1.03102
														6	2012	0.596385	0.570512	0.562243	0.602826	1.01471	1.04535	1.01275
														7	2012	0.499824	0.482028	0.48186	0.501902	1.00035	1.03692	1.00225
														8	2012	0.480002	0.493	0.48295	0.496048	1.02081	0.973635	1.0271
														9	2012	1.24269	1.27512	1.09729	1.01192	1.16206	0.97457	0.972758
														10	2012	1.07223	1.05461	0.952344	1.02456	1.10739	1.0167	1.02867
														11	2012	0.7632	0.732404	0.722509	1.01017	1.0137	1.04205	1.15833
														12	2012	0.402868	0.398374	0.38178	0.420743	1.04346	1.01128	1.04392
														13	2012	1.03498	1.01492	0.873659	1.03365	1.16169	1.01976	1.07712
														14	2012	0.364412	0.376995	0.360701	0.381177	1.04517	0.966623	1.04559
														15	2012	0.626906	0.611509	0.601709	0.634951	1.01629	1.02518	1.01456
														16	2012	0.624887	0.615159	0.589634	0.643973	1.04329	1.01581	1.0369
														17	2012	1.07296	1.06779	1.00142	1.01737	1.06628	1.00484	1.0055
														18	2012	0.548077	0.581107	0.555692	0.57353	1.04574	0.943159	1.04609
														19	2012	1.15747	1.1628	0.95266	1.02204	1.22058	0.995417	1.03815
														20	2012	0.662434	0.667717	0.638412	0.693624	1.0459	0.992087	1.04649
														21	2012	1.10346	1.11333	1.00816	1.019	1.10432	0.991131	1.00985
														22	2012	0.555345	0.531976	0.530602	0.554293	1.00259	1.04393	1.00034
														23	2012	0.60781	0.59476	0.592013	0.606824	1.00464	1.02194	1.0015
														24	2012	0.300643	0.289545	0.279295	0.312252	1.0367	1.03833	1.03766
														25	2012	0.320256	0.329049	0.316875	0.327855	1.03842	0.97328	1.03105
														26	2012	0.354543	0.376311	0.362494	0.368225	1.03812	0.942155	1.03835
														27	2012	0.876063	0.822996	0.778153	1.00053	1.05763	1.06448	1.09904
														28	2012	0.315942	0.299766	0.296802	0.319552	1.00999	1.05396	1.01071
														29	2012	0.373965	0.364041	0.349145	0.390141	1.04267	1.02726	1.04296
														30	2012	0.470502	0.439937	0.438606	0.473821	1.00304	1.06948	1.00504
														31	2012	1.01601	0.669904	0.850415	0.69935	0.787737	1.51665	0.736357
														1	2013	1.11297	1.07903	0.877201	1.07492	1.23008	1.03146	1.08997
														2	2013	0.616885	0.621141	0.577021	0.67326	1.07646	0.993148	1.0839
														3	2013	0.671808	0.671554	0.642031	0.704389	1.04598	1.00038	1.04724
														4	2013	0.40537	0.40792	0.392335	0.421633	1.03972	0.993749	1.03992
														5	2013	0.476632	0.458262	0.447465	0.48952	1.02413	1.04009	1.02558
														6	2013	0.621086	0.596385	0.565073	0.66145	1.05541	1.04142	1.06019
														7	2013	0.516665	0.499824	0.485497	0.535443	1.02951	1.0337	1.03292
														8	2013	0.48503	0.480002	0.469457	0.495986	1.02246	1.01048	1.02252
														9	2013	1.22535	1.24269	1.02875	1.00106	1.20797	0.986046	0.993404
														10	2013	1.07083	1.07223	1.00045	1.02284	1.07174	0.998699	1.01178
														11	2013	0.722006	0.7632	0.706993	0.826258	1.0795	0.946024	1.11147
														12	2013	0.392747	0.402868	0.389172	0.406193	1.03519	0.974879	1.03471
														13	2013	1.02767	1.03498	0.932553	1.02261	1.10984	0.992934	1.05089
														14	2013	0.439527	0.364412	0.351837	0.453914	1.03574	1.20613	1.03424
														15	2013	0.622123	0.626906	0.582219	0.678069	1.07675	0.992371	1.08332
														16	2013	0.624388	0.624887	0.595781	0.652254	1.04885	0.999201	1.04674
														17	2013	1.08177	1.07296	0.970691	1.01936	1.10536	1.00821	1.02058
														18	2013	0.521312	0.548077	0.525526	0.543025	1.04291	0.951166	1.04228
														19	2013	1.15506	1.15747	0.947222	1.03026	1.22196	0.997918	1.044
														20	2013	0.650059	0.662434	0.633482	0.680671	1.0457	0.981319	1.0464
														21	2013	1.12861	1.10346	0.952669	1.03322	1.15828	1.0228	1.02975
														22	2013	0.561188	0.555345	0.535042	0.580013	1.03795	1.01052	1.03574
														23	2013	0.598924	0.60781	0.580926	0.625214	1.04628	0.985381	1.04509
														24	2013	0.308941	0.300643	0.291447	0.319862	1.03156	1.0276	1.03345
														25	2013	0.323043	0.320256	0.309163	0.335142	1.03588	1.0087	1.03667
														26	2013	0.339135	0.354543	0.345609	0.348415	1.02585	0.95654	1.02661
														27	2013	0.908016	0.876063	0.82703	1.01321	1.05929	1.03647	1.0872
														28	2013	0.310799	0.315942	0.302589	0.325069	1.04413	0.983723	1.04502
														29	2013	0.392569	0.373965	0.36147	0.40823	1.03457	1.04975	1.03723
														30	2013	0.469843	0.470502	0.455728	0.486986	1.03242	0.998597	1.03445
														31	2013	1.04206	1.01601	1.00068	1.01219	1.01532	1.02564	0.993081
														1	2014	1.09877	1.11297	1.01932	1.0313	1.09187	0.98724	1.01234
														2	2014	0.664466	0.616885	0.617941	0.666029	0.998291	1.07713	1.00032
														3	2014	0.684226	0.671808	0.658285	0.700493	1.02054	1.01848	1.02216
														4	2014	0.398134	0.40537	0.38884	0.415176	1.04251	0.98215	1.04266
														5	2014	0.455662	0.476632	0.465548	0.466762	1.02381	0.956003	1.02408
														6	2014	0.607504	0.621086	0.604901	0.620723	1.02676	0.978132	1.02426
														7	2014	0.538564	0.516665	0.513206	0.546459	1.00674	1.04238	1.01069
														8	2014	0.501313	0.48503	0.474289	0.512995	1.02265	1.03357	1.02297
														9	2014	1.19873	1.22535	1.01118	1.01266	1.2118	0.978269	1.01178
														10	2014	1.0867	1.07083	0.964702	1.01932	1.11001	1.01482	1.02038
														11	2014	0.780572	0.722006	0.714137	1.00275	1.01102	1.08112	1.13965
														12	2014	0.398285	0.392747	0.377642	0.414418	1.04	1.0141	1.04025
														13	2014	1.03927	1.02767	0.89818	1.03152	1.14417	1.01129	1.06566
														14	2014	0.43448	0.439527	0.423217	0.451454	1.03854	0.988515	1.0388
														15	2014	0.659382	0.622123	0.6109	0.664416	1.01837	1.05989	1.01299
														16	2014	0.645102	0.624388	0.6021	0.668858	1.03702	1.03317	1.03692
														17	2014	1.06824	1.08177	1.00169	1.00911	1.07994	0.987493	1.01003
														18	2014	0.519836	0.521312	0.499899	0.542424	1.04283	0.997169	1.04314
														19	2014	1.14967	1.15506	0.951987	1.01978	1.21332	0.995333	1.03742
														20	2014	0.652351	0.650059	0.621521	0.683155	1.04592	1.00353	1.04657
														21	2014	1.14539	1.12861	1.00126	1.0309	1.1272	1.01486	1.00724
														22	2014	0.571815	0.561188	0.543165	0.584969	1.03318	1.01894	1.02808
														23	2014	0.592387	0.598924	0.573607	0.618978	1.04414	0.989085	1.04451
														24	2014	0.314958	0.308941	0.297204	0.327664	1.03949	1.01948	1.03992
														25	2014	0.326312	0.323043	0.310885	0.339277	1.03911	1.01012	1.03942
														26	2014	0.31081	0.339135	0.326867	0.322568	1.03753	0.916477	1.03768
														27	2014	1.01296	0.908016	0.852808	1.02521	1.06474	1.11557	1.03808
														28	2014	0.311426	0.310799	0.302337	0.32068	1.02799	1.00202	1.02885
														29	2014	0.399091	0.392569	0.376749	0.416317	1.04199	1.01661	1.04258
														30	2014	0.50614	0.469843	0.468523	0.510217	1.00282	1.07725	1.00543
														31	2014	1.04847	1.04206	1.01147	1.0111	1.03024	1.00615	0.996758
														1	2015	1.11657	1.09877	0.88427	1.05891	1.24257	1.0162	1.08554
														2	2015	0.70573	0.664466	0.606958	0.753404	1.09475	1.0621	1.08106
														3	2015	0.678312	0.684226	0.651795	0.713131	1.04976	0.991356	1.05054
														4	2015	0.384872	0.398134	0.381556	0.401585	1.04345	0.966691	1.04344
														5	2015	0.450674	0.455662	0.437643	0.469212	1.04117	0.989055	1.04115
														6	2015	0.67669	0.607504	0.568052	0.750733	1.06945	1.11388	1.08925
														7	2015	0.52485	0.538564	0.514597	0.549144	1.04657	0.974536	1.04643
														8	2015	0.501013	0.501313	0.479083	0.524726	1.0464	0.999401	1.04687
														9	2015	1.14385	1.19873	1.0318	0.940242	1.16179	0.954222	0.977233
														10	2015	1.08648	1.0867	0.948864	1.03089	1.14527	0.999794	1.04244
														11	2015	0.776831	0.780572	0.734148	1.00125	1.06324	0.995207	1.17064
														12	2015	0.4032	0.398285	0.382804	0.419676	1.04044	1.01234	1.04065
														13	2015	1.02694	1.03927	0.902772	1.03689	1.1512	0.988136	1.07812
														14	2015	0.440329	0.43448	0.41829	0.4577	1.0387	1.01346	1.03908
														15	2015	0.660814	0.659382	0.614532	0.717363	1.07298	1.00217	1.07926
														16	2015	0.666246	0.645102	0.606271	0.709492	1.06405	1.03278	1.06448
														17	2015	1.051	1.06824	0.946862	1.01702	1.12819	0.983861	1.04485
														18	2015	0.520654	0.519836	0.497976	0.543903	1.0439	1.00157	1.04428
														19	2015	1.14929	1.14967	0.950072	1.02091	1.21009	0.999669	1.03678
														20	2015	0.637826	0.652351	0.622904	0.668496	1.04727	0.977735	1.04768
														21	2015	1.14502	1.14539	0.962903	1.04001	1.18952	0.999675	1.03944
														22	2015	0.575156	0.571815	0.546941	0.601904	1.04548	1.00584	1.04599
														23	2015	0.574303	0.592387	0.566601	0.600715	1.04551	0.969473	1.04575
														24	2015	0.327827	0.314958	0.302752	0.341254	1.04032	1.04086	1.04064
														25	2015	0.331893	0.326312	0.313531	0.345651	1.04076	1.0171	1.04111
														26	2015	0.301475	0.31081	0.299109	0.313398	1.03912	0.969966	1.03933
														27	2015	1.02309	1.01296	0.881196	1.02659	1.14953	1.01	1.07399
														28	2015	0.305199	0.311426	0.293039	0.325191	1.06274	0.980006	1.06412
														29	2015	0.374299	0.399091	0.382295	0.390595	1.04394	0.937877	1.04374
														30	2015	0.516169	0.50614	0.484774	0.537567	1.04407	1.01982	1.04276
														31	2015	1.06285	1.04847	0.926037	1.01959	1.13221	1.01372	1.04218
														1	2016	1.10206	1.11657	1.00865	1.08174	1.10699	0.987008	1.04239
														2	2016	0.741728	0.70573	0.673573	0.752562	1.04774	1.05101	1.03104
														3	2016	0.681228	0.678312	0.611932	0.758698	1.10848	1.0043	1.11109
														4	2016	0.421991	0.384872	0.360308	0.456159	1.06817	1.09645	1.07455
														5	2016	0.460236	0.450674	0.439736	0.474565	1.02487	1.02122	1.028
														6	2016	0.595699	0.67669	0.647193	0.647923	1.04558	0.880313	1.06642
														7	2016	0.519672	0.52485	0.488622	0.558257	1.07414	0.990135	1.0742
														8	2016	0.504569	0.501013	0.479777	0.524625	1.04426	1.0071	1.042
														9	2016	1.06093	1.14385	1.058	0.8762	1.08114	0.927509	0.944928
														10	2016	1.07033	1.08648	1.00225	1.00468	1.08404	0.985135	1.00874
														11	2016	0.72493	0.776831	0.677991	0.858657	1.14578	0.933189	1.16497
														12	2016	0.398264	0.4032	0.377144	0.425318	1.06909	0.987758	1.06851
														13	2016	1.01696	1.02694	0.868356	1.04667	1.18263	0.990273	1.10326
														14	2016	0.436999	0.440329	0.407487	0.472536	1.08059	0.99244	1.08096
														15	2016	0.718959	0.660814	0.616254	0.766337	1.07231	1.08799	1.0691
														16	2016	0.691071	0.666246	0.604587	0.766706	1.10199	1.03726	1.10571
														17	2016	1.08541	1.051	0.884528	1.04689	1.1882	1.03274	1.07053
														18	2016	0.502597	0.520654	0.483003	0.541667	1.07795	0.96532	1.07784
														19	2016	1.15007	1.14929	0.914804	1.05638	1.25632	1.00067	1.07424
														20	2016	0.628074	0.637826	0.587596	0.683199	1.08548	0.98471	1.08663
														21	2016	1.13112	1.14502	0.908573	1.05031	1.26024	0.987865	1.08176
														22	2016	0.556402	0.575156	0.526438	0.614837	1.09254	0.967393	1.09877
														23	2016	0.610829	0.574303	0.527243	0.666671	1.08926	1.0636	1.09034
														24	2016	0.345045	0.327827	0.302715	0.375777	1.08296	1.05252	1.08601
														25	2016	0.324101	0.331893	0.305682	0.351751	1.08575	0.976521	1.08553
														26	2016	0.202212	0.301475	0.284527	0.214187	1.05956	0.670743	1.05939
														27	2016	1.01512	1.02309	0.875129	1.03915	1.16907	0.992209	1.09396
														28	2016	0.324494	0.305199	0.285278	0.350741	1.06983	1.06322	1.07534
														29	2016	0.367705	0.374299	0.349098	0.394245	1.07219	0.982383	1.07218
														30	2016	0.538383	0.516169	0.472928	0.590559	1.09143	1.04304	1.09417
														31	2016	1.09748	1.06285	1.01365	1.02092	1.04854	1.03259	0.987619
														1	2017	1.07054	1.10206	1.03536	1.01507	1.06442	0.971395	1.00463
														2	2017	0.758438	0.741728	0.695628	0.809845	1.06627	1.02253	1.06703
														3	2017	0.717421	0.681228	0.639646	0.767768	1.06501	1.05313	1.06759
														4	2017	0.448441	0.421991	0.40268	0.47	1.04796	1.06268	1.04802
														5	2017	0.457097	0.460236	0.442933	0.476394	1.03906	0.99318	1.04064
														6	2017	0.609583	0.595699	0.562989	0.648073	1.0581	1.02331	1.06062
														7	2017	0.532014	0.519672	0.498709	0.557654	1.04203	1.02375	1.04511
														8	2017	0.503589	0.504569	0.478835	0.533575	1.05374	0.998057	1.05664
														9	2017	1.06132	1.06093	1.00007	1.01267	1.06085	1.00037	1.00609
														10	2017	1.06601	1.07033	0.946057	1.02019	1.13136	0.995965	1.04054
														11	2017	0.742629	0.72493	0.690913	1.00371	1.04923	1.02441	1.19084
														12	2017	0.408902	0.398264	0.380366	0.428249	1.04705	1.02671	1.04718
														13	2017	1.03639	1.01696	0.894691	1.02691	1.13666	1.01911	1.06126
														14	2017	0.441014	0.436999	0.417148	0.462249	1.04759	1.00919	1.04787
														15	2017	0.736147	0.718959	0.664337	0.798263	1.08222	1.02391	1.0833
														16	2017	0.715497	0.691071	0.645542	0.774537	1.07053	1.03535	1.07651
														17	2017	1.09456	1.08541	0.928506	1.02812	1.16898	1.00843	1.04786
														18	2017	0.493517	0.502597	0.478277	0.518812	1.05085	0.981934	1.05105
														19	2017	1.13585	1.15007	0.943251	1.02115	1.21926	0.987643	1.04696
														20	2017	0.634727	0.628074	0.595293	0.670311	1.05507	1.01059	1.05556
														21	2017	1.14567	1.13112	1.00669	1.03786	1.12361	1.01286	1.0089
														22	2017	0.564711	0.556402	0.533197	0.584982	1.04352	1.01493	1.0397
														23	2017	0.613346	0.610829	0.579288	0.647219	1.05445	1.00412	1.05484
														24	2017	0.351845	0.345045	0.329003	0.36926	1.04876	1.01971	1.04913
														25	2017	0.327668	0.324101	0.309021	0.343844	1.0488	1.01101	1.04908
														26	2017	0.203828	0.202212	0.194112	0.212331	1.04173	1.00799	1.04172
														27	2017	1.01942	1.01512	0.899552	1.02819	1.12847	1.00423	1.06686
														28	2017	0.334424	0.324494	0.314313	0.345834	1.03239	1.0306	1.03326
														29	2017	0.36525	0.367705	0.350506	0.383299	1.04907	0.993324	1.04924
														30	2017	0.543018	0.538383	0.51426	0.568765	1.04691	1.00861	1.04716
														31	2017	1.09998	1.09748	0.924268	1.02233	1.18741	1.00227	1.05052
														1	2018	1.03629	1.07054	1.05174	0.805016	1.01788	0.968005	0.889221
														2	2018	0.795777	0.758438	0.718837	0.841011	1.05509	1.04923	1.05597
														3	2018	0.720147	0.717421	0.645838	0.789336	1.11084	1.0038	1.10343
														4	2018	0.426683	0.448441	0.423262	0.452199	1.05949	0.951481	1.05964
														5	2018	0.44569	0.457097	0.427832	0.474652	1.0684	0.975046	1.06669
														6	2018	0.580623	0.609583	0.553297	0.645894	1.10173	0.952491	1.10706
														7	2018	0.518219	0.532014	0.491054	0.557993	1.08341	0.974071	1.08008
														8	2018	0.507759	0.503589	0.4783	0.53597	1.05287	1.00828	1.05421
														9	2018	1.13575	1.06132	0.885397	1.08542	1.1987	1.07012	1.07032
														10	2018	1.05411	1.06601	0.988102	1.00547	1.07885	0.988838	1.01443
														11	2018	0.726032	0.742629	0.676394	0.834045	1.09792	0.977651	1.12306
														12	2018	0.396441	0.408902	0.385898	0.420146	1.05961	0.969524	1.0597
														13	2018	1.03502	1.03639	0.887084	1.02786	1.16831	0.998682	1.07714
														14	2018	0.43848	0.441014	0.415742	0.465447	1.06079	0.994254	1.06114
														15	2018	0.743792	0.736147	0.674138	0.806373	1.09198	1.01039	1.08805
														16	2018	0.7051	0.715497	0.648529	0.770854	1.10326	0.985469	1.09825
														17	2018	1.11115	1.09456	0.928632	1.02783	1.17868	1.01515	1.04417
														18	2018	0.48353	0.493517	0.462867	0.515814	1.06622	0.979763	1.06649
														19	2018	1.15048	1.13585	0.927018	1.03151	1.22528	1.01288	1.04813
														20	2018	0.64217	0.634727	0.591091	0.690669	1.07382	1.01173	1.07467
														21	2018	1.15012	1.14567	0.911682	1.04068	1.25666	1.00389	1.06634
														22	2018	0.533517	0.564711	0.518073	0.581873	1.09002	0.944761	1.09033
														23	2018	0.611154	0.613346	0.573927	0.65392	1.06868	0.996425	1.06933
														24	2018	0.354534	0.351845	0.330834	0.377435	1.06351	1.00764	1.06405
														25	2018	0.362336	0.327668	0.308843	0.382502	1.06095	1.1058	1.0583
														26	2018	0.207831	0.203828	0.192475	0.220276	1.05899	1.01964	1.05943
														27	2018	1.00584	1.01942	0.910954	1.01404	1.11906	0.986683	1.06216
														28	2018	0.331364	0.334424	0.312822	0.354699	1.06905	0.99085	1.06974
														29	2018	0.365191	0.36525	0.344053	0.387932	1.06161	0.999839	1.06194
														30	2018	0.535147	0.543018	0.501039	0.576428	1.08379	0.985504	1.08046
														31	2018	1.09391	1.09998	0.953724	1.0183	1.15335	0.994487	1.03616
														1	2019	1.03607	1.03629	0.936964	1.01138	1.106	0.999796	1.03906
														2	2019	1.00153	0.795777	0.75382	1.01587	1.05566	1.25856	1.03478
														3	2019	0.722721	0.720147	0.688296	0.762323	1.04628	1.00357	1.05053
														4	2019	0.408343	0.426683	0.401032	0.434639	1.06396	0.957018	1.06418
														5	2019	0.441008	0.44569	0.431172	0.458693	1.03367	0.989493	1.03688
														6	2019	0.615378	0.580623	0.560525	0.658778	1.03586	1.05986	1.05305
														7	2019	0.528287	0.518219	0.493452	0.560572	1.05019	1.01943	1.05564
														8	2019	0.49059	0.507759	0.472252	0.534969	1.07519	0.966186	1.0828
														9	2019	1.0694	1.13575	1.05185	0.856211	1.07976	0.941586	0.929787
														10	2019	1.04495	1.05411	0.940427	1.01856	1.12089	0.991309	1.04527
														11	2019	0.752926	0.726032	0.690827	0.810778	1.05096	1.03704	1.06382
														12	2019	0.386004	0.396441	0.372474	0.410968	1.06435	0.973675	1.06451
														13	2019	1.03435	1.03502	0.910813	1.02195	1.13637	0.999352	1.0596
														14	2019	0.429496	0.43848	0.411363	0.458052	1.06592	0.979511	1.0662
														15	2019	0.757945	0.743792	0.69759	0.810252	1.06623	1.01903	1.06762
														16	2019	0.733486	0.7051	0.660999	0.786546	1.06672	1.04026	1.06953
														17	2019	1.12209	1.11115	0.919467	1.04072	1.20847	1.00985	1.05869
														18	2019	0.472639	0.48353	0.451651	0.506365	1.07058	0.977475	1.07097
														19	2019	1.15709	1.15048	0.922779	1.03359	1.24676	1.00574	1.05532
														20	2019	0.650475	0.64217	0.595265	0.703098	1.0788	1.01293	1.07985
														21	2019	1.15806	1.15012	1.00218	1.04332	1.14762	1.0069	1.01682
														22	2019	0.564267	0.533517	0.509006	0.582073	1.04815	1.05764	1.03982
														23	2019	0.605963	0.611154	0.569288	0.651996	1.07354	0.991506	1.07475
														24	2019	0.38005	0.354534	0.331782	0.40706	1.06858	1.07197	1.06982
														25	2019	0.371645	0.362336	0.338436	0.394979	1.07062	1.02569	1.0667
														26	2019	0.220629	0.207831	0.195324	0.235044	1.06403	1.06158	1.06468
														27	2019	1.01394	1.00584	0.882002	1.02881	1.14041	1.00805	1.0757
														28	2019	0.346491	0.331364	0.322174	0.35599	1.02852	1.04565	1.02797
														29	2019	0.361283	0.365191	0.342446	0.385491	1.06642	0.9893	1.06671
														30	2019	0.544994	0.535147	0.520436	0.568515	1.02827	1.0184	1.03569
														31	2019	1.12377	1.09391	0.940621	1.02011	1.16297	1.0273	1.02747
														1	2020	1.00776	1.03607	1.01175	0.897714	1.02405	0.972676	0.955101
														2	2020	1.00336	1.00153	0.821304	1.01622	1.21945	1.00182	1.11134
														3	2020	0.739908	0.722721	0.682379	0.778919	1.05912	1.02378	1.05592
														4	2020	0.406251	0.408343	0.386486	0.429511	1.05656	0.994876	1.05691
														5	2020	0.424533	0.441008	0.427872	0.436741	1.0307	0.962644	1.02973
														6	2020	0.621998	0.615378	0.611089	0.638357	1.00702	1.01076	1.01661
														7	2020	0.518584	0.528287	0.506954	0.539328	1.04208	0.981632	1.04104
														8	2020	0.482992	0.49059	0.476998	0.503498	1.0285	0.984512	1.03545
														9	2020	1.02294	1.0694	1.04182	0.81176	1.02647	0.956555	0.90253
														10	2020	1.04218	1.04495	0.947447	1.01469	1.10291	0.997349	1.03625
														11	2020	0.844867	0.752926	0.775214	0.831128	0.971249	1.12211	0.977473
														12	2020	0.37557	0.386004	0.365094	0.397152	1.05727	0.972967	1.05737
														13	2020	1.05061	1.03435	0.958394	1.01748	1.07926	1.01572	1.02236
														14	2020	0.417926	0.429496	0.405747	0.442594	1.05853	0.973062	1.05878
														15	2020	0.800168	0.757945	0.738034	0.827406	1.02698	1.05571	1.0305
														16	2020	0.729612	0.733486	0.68272	0.780252	1.07436	0.994718	1.07188
														17	2020	1.11534	1.12209	0.965699	1.01315	1.16195	0.993978	1.02737
														18	2020	0.461147	0.472639	0.445	0.490069	1.06211	0.975685	1.06241
														19	2020	1.17143	1.15709	0.931398	1.0294	1.24231	1.0124	1.04484
														20	2020	0.653942	0.650475	0.608255	0.700307	1.06941	1.00533	1.07016
														21	2020	1.1654	1.15806	1.01791	1.02819	1.13769	1.00634	1.00187
														22	2020	0.609971	0.564267	0.530072	0.618438	1.06451	1.081	1.03889
														23	2020	0.599355	0.605963	0.568955	0.642917	1.06504	0.989095	1.06886
														24	2020	0.40174	0.38005	0.35798	0.427193	1.06165	1.05707	1.0625
														25	2020	0.375506	0.371645	0.351363	0.397455	1.05772	1.01039	1.05809
														26	2020	0.233414	0.220629	0.208926	0.246641	1.05602	1.05795	1.05634
														27	2020	1.01444	1.01394	0.93722	1.01487	1.08186	1.00049	1.04035
														28	2020	0.368381	0.346491	0.349555	0.364339	0.991234	1.06318	0.99013
														29	2020	0.358379	0.361283	0.34111	0.379732	1.05914	0.991961	1.05936
														30	2020	0.543561	0.544994	0.531182	0.557508	1.026	0.997371	1.02583
														31	2020	1.14444	1.12377	0.93983	1.02167	1.19572	1.01839	1.03318
														1	2021	1.00765	1.00776	0.588203	1.02036	1.71329	0.999887	1.31716
														2	2021	0.879888	1.00336	0.806333	1.01338	1.24435	0.876944	1.19713
														3	2021	0.735512	0.739908	0.687318	0.799241	1.07651	0.994058	1.08157
														4	2021	0.404753	0.406251	0.385805	0.426374	1.053	0.996312	1.05321
														5	2021	0.424763	0.424533	0.40536	0.444647	1.0473	1.00054	1.04706
														6	2021	0.597934	0.621998	0.569435	0.678059	1.09231	0.961311	1.11296
														7	2021	0.530202	0.518584	0.490578	0.56037	1.05709	1.0224	1.05699
														8	2021	0.490947	0.482992	0.463106	0.531473	1.04294	1.01647	1.06256
														9	2021	0.581045	1.02294	1.0113	0.708365	1.01151	0.568013	1.11048
														10	2021	1.04003	1.04218	0.935176	1.01644	1.11442	0.997934	1.04362
														11	2021	0.801555	0.844867	0.733663	1.00486	1.15157	0.948735	1.20152
														12	2021	0.37162	0.37557	0.357011	0.390993	1.05198	0.989483	1.05206
														13	2021	1.03771	1.05061	0.924675	1.02049	1.13619	0.987718	1.05704
														14	2021	0.414208	0.417926	0.396664	0.436554	1.0536	0.991103	1.05378
														15	2021	0.790806	0.800168	0.707199	0.89212	1.13146	0.988301	1.12979
														16	2021	0.696112	0.729612	0.672982	0.75426	1.08415	0.954086	1.08384
														17	2021	1.11458	1.11534	0.936462	1.02143	1.19101	0.999323	1.04473
														18	2021	0.454204	0.461147	0.436273	0.48033	1.05701	0.984945	1.05727
														19	2021	1.17765	1.17143	0.935676	1.0247	1.25196	1.0053	1.04373
														20	2021	0.666218	0.653942	0.614617	0.70985	1.06398	1.01877	1.06474
														21	2021	1.17451	1.1654	0.905702	1.0471	1.28674	1.00781	1.07105
														22	2021	0.61244	0.609971	0.553405	0.686594	1.10221	1.00405	1.11161
														23	2021	0.601258	0.599355	0.565289	0.649678	1.06026	1.00317	1.07035
														24	2021	0.413002	0.40174	0.379929	0.437176	1.05741	1.02803	1.05797
														25	2021	0.389966	0.375506	0.356003	0.411635	1.05478	1.03851	1.05517
														26	2021	0.245241	0.233414	0.222157	0.257759	1.05067	1.05067	1.05086
														27	2021	1.01118	1.01444	0.906755	1.02101	1.11876	0.996789	1.06284
														28	2021	0.367927	0.368381	0.342281	0.397617	1.07625	0.998768	1.07847
														29	2021	0.360149	0.358379	0.339927	0.379877	1.05428	1.00494	1.05453
														30	2021	0.524678	0.543561	0.516094	0.552092	1.05322	0.965261	1.05273
														31	2021	1.15304	1.14444	0.912133	1.03073	1.25468	1.00752	1.05905

## Sheet: Decomposition
ACE	2011	2012	2013	2014	2015	2016	2017	2018	2019	2020	2021	TC	2011	2012	2013	2014	2015	2016	2017	2018	2019	2020	2021	EC	2011	2012	2013	2014	2015	2016	2017	2018	2019	2020	2021
Beijing	0.0632152	-0.0142197	0.0344641	-0.0137729	0.0396142	0.0354037	0.173637	-0.266918	0.0812232	-0.0932163	0.278911		0.0632152	-0.0142197	0.0344641	-0.0137729	0.0396142	0.0354037	0.173637	-0.266918	0.0812232	-0.0932163	0.278911		0	0	0	0	0	0	0	0	0	0	-3.48537e-16
Tianjin	0.0153892	0.00922544	0.0199209	0.017948	0.0354481	0.0399341	0.0390136	0.046749	0.044794	0.04547	0.0511255		-0.00180513	-0.00721883	0.0132663	-0.0155767	0.00718902	0.0153989	0.0273028	0.0196053	-0.0823424	0.04547	0.127136		0.0171943	0.0164443	0.00665453	0.0335248	0.0282591	0.0245352	0.0117108	0.0271437	0.127136	0	-0.0760103
Hebei	0.0160765	0.0106358	0.016633	0.0139018	0.0137618	0.0392511	0.0372339	0.0358842	0.0175057	0.0341003	0.030122		-0.0134344	-0.00617592	0.0103562	0.00065717	0.0141924	0.041589	0.0151267	0.0332389	0.0172934	0.0190165	0.0325039		0.0295109	0.0168117	0.00627679	0.0132447	-0.000430584	-0.00233791	0.0221072	0.00264531	0.000212316	0.0150837	-0.00238196
Shanxi	0.0189731	0.00975797	0.00527256	0.00486935	0.000327494	0.0411849	0.0311144	0.00149382	0.00465467	0.0148418	0.014963		0.00347402	0.00120338	0.00696647	0.00992272	0.0126241	0.00978052	0.00928702	0.0208152	0.0187553	0.0168928	0.0163248		0.0154991	0.00855459	-0.00169391	-0.00505336	-0.0122966	0.0314044	0.0218274	-0.0193214	-0.0141006	-0.00205109	-0.00136184
Inner Mongolia	0.0176013	0.00597306	0.0281805	-0.000566413	0.0127247	0.0149542	0.0107798	0.0128549	0.0102414	-0.00203854	0.0188557		-0.0116623	0.00418765	0.0118029	0.0112409	0.0102783	0.0224311	0.0129529	0.0218656	0.0101661	0.00329213	0.0225428		0.0292636	0.00178541	0.0163776	-0.0118073	0.00244647	-0.00747687	-0.0021731	-0.00901068	7.53732e-05	-0.00533067	-0.00368711
Liaoning	0.0187423	0.0124063	0.0288577	-0.0016744	0.0482017	-0.00495886	0.0196594	0.0134785	0.0235328	0.00535413	0.0206967		-0.00435976	-0.00488136	-0.00218714	0.0163095	-0.018078	0.0597143	0.0156758	0.0363158	-0.00129263	0.00854485	0.0363943		0.0231021	0.0172876	0.0310448	-0.0179839	0.0662797	-0.0646731	0.00398365	-0.0228373	0.0248255	-0.00319073	-0.0156976
Jilin	0.00763609	0.00742243	0.0235669	0.0117338	0.00978852	0.0229819	0.0264506	0.0169049	0.0270039	0.00995816	0.0315291		-8.86718e-06	-0.00389841	0.00366471	-0.0105009	0.0114429	0.0415884	0.0146764	0.0292284	0.00227369	0.0147556	0.0219164		0.00764495	0.0113208	0.0199022	0.0222347	-0.00165435	-0.0186065	0.0117742	-0.0123236	0.0247302	-0.00479748	0.00961267
Heilongjiang	0.014253	0.00830403	0.0113775	0.0176975	0.0136539	0.0138463	0.0144657	0.0153829	0.0105661	0.00370866	0.0212931		0.0135627	0.0110234	0.00908231	0.00462964	0.0139375	0.022045	0.0161318	0.0126374	0.0241592	0.0102694	0.0154255		0.000690295	-0.00271936	0.00229517	0.0130678	-0.000283581	-0.00819877	-0.00166609	0.00274552	-0.013593	-0.00656079	0.00586762
Shanghai	1e-16	1e-16	1e-16	1e-16	-0.0327412	-0.054376	0.0283333	0.0587838	-0.0780635	-0.0530751	-0.119333		0	0	0	0	-0.0327412	-0.054376	0.0283333	0.0587838	-0.0780635	-0.0530751	0.131139		0	0	0	0	0	0	0	0	0	0	-0.250472
JIANGSU	0.0300209	0.032171	0.0233284	0.0203055	0.0264243	0.00126468	0.0340269	0.0072203	0.0307874	0.028862	0.0355659		0.0300209	0.032171	0.0233284	0.0203055	0.0264243	0.00126468	0.0340269	0.0072203	0.0307874	0.028862	0.0355659		-1.62672e-16	4.88418e-17	-8.12903e-17	1.85391e-16	-2.1219e-16	1.8624e-16	-2.58328e-17	-2.99821e-16	6.41346e-17	4.59907e-17	1.37378e-16
Zhejiang	0.0079332	0.00902257	0.0113836	0.0176206	0.0153205	0.0265924	0.024955	0.0187442	0.0269607	0.0316089	0.0443061		0.0367111	-0.0137895	0.0410314	-0.0252352	0.0132328	0.0657789	0.00845991	0.0281882	0.00759783	-0.0294883	0.0729465		-0.0287779	0.022812	-0.0296477	0.0428558	0.00208771	-0.0391865	0.0164951	-0.00944405	0.0193629	0.0610971	-0.0286404
Anhui	0.0118116	0.0169673	-0.00387433	0.0110353	0.0109691	0.0107962	0.0174823	0.00602532	0.00897416	0.00706316	0.010405		0.0031202	0.00944429	0.0148787	0.00751941	0.00813157	0.017777	0.0102327	0.0169772	0.0178524	0.0160728	0.0145424		0.0086914	0.00752306	-0.018753	0.00351587	0.0028375	-0.00698084	0.00724965	-0.0109519	-0.00887827	-0.00900963	-0.00413746
Fujian	0.0210501	0.0193016	0.000344085	0.020446	0.028503	0.0336837	0.027788	0.0322732	0.0417564	0.0270984	0.0423816		0.0210501	0.0193016	0.000344085	0.020446	0.028503	0.0336837	0.027788	0.0322732	0.0417564	0.0270984	0.0423816		3.54805e-16	0	0	0	0	-2.07999e-16	2.07999e-16	-6.44387e-17	-3.04242e-16	3.68681e-16	0
Jiangxi	0.0176363	0.00382046	0.0621047	0.00615676	0.0121357	0.0178024	0.0147173	0.0146309	0.0123035	0.00896244	0.0137169		0.0037961	0.0123073	0.00281342	0.0105172	0.00849356	0.0215716	0.0123051	0.0174796	0.0199376	0.0181965	0.0167272		0.0138402	-0.00848687	0.0592913	-0.0043604	0.00364212	-0.00376926	0.0024122	-0.00284869	-0.00763406	-0.0092341	-0.00301029
Shandong	0.0118551	0.00726425	0.0186362	0.0168129	0.0177888	0.0406529	0.0223726	0.0262879	0.0364186	0.039821	0.0529302		0.00398254	-0.00340967	0.0114974	-0.00960889	0.0137357	0.00244518	0.01117	0.021447	0.0327702	0.0189559	0.0573569		0.0078726	0.0106739	0.00713877	0.0264218	0.00405316	0.0382077	0.0112026	0.0048409	0.00364839	0.0208651	-0.00442669
Henan	0.0106894	0.011623	0.0136419	0.0121418	0.0190359	0.0352072	0.0272647	0.0341035	0.0470428	0.0286131	0.0149424		-0.0027883	0.00322701	0.0140886	-0.00161063	-0.00281896	0.0263321	0.0131427	0.0376245	0.0298729	0.0255264	0.0359402		0.0134777	0.00839601	-0.000446776	0.0137525	0.0218549	0.00887511	0.014122	-0.003521	0.0171698	0.00308667	-0.0209978
Hubei	0.0390958	0.0118064	0.0160902	0.0114995	0.0226138	0.0520554	0.0335173	0.0326588	0.0403546	0.0177707	0.0325629		0.0390958	0.0118064	0.0160902	0.0114995	0.0226138	0.0520554	0.0335173	0.0326588	0.0403546	0.0177707	0.0325629		-2.31381e-16	0	0	0	-2.2018e-17	2.2018e-17	0	1.21697e-16	-2.64768e-16	1.43071e-16	-2.32124e-17
Hunan	0.0157362	-0.00246796	-0.00612959	0.00997219	0.0118777	0.0106707	0.00869797	0.0122605	0.0136183	0.0117721	0.0133919		-0.00228742	0.0178432	0.0211982	0.0115445	0.0114577	0.0245209	0.0158295	0.020746	0.0221923	0.0200874	0.0185966		0.0180236	-0.0203111	-0.0273278	-0.00157236	0.000419928	-0.0138502	-0.00713153	-0.00848552	-0.00857403	-0.00831534	-0.0052047
Hunan	0.0222725	0.0152011	0.0186135	0.0173031	0.0182362	0.0382268	0.024058	0.0327513	0.0367575	0.0342121	0.0333379		0.0222725	0.0152011	0.0186135	0.0173031	0.0182362	0.0382268	0.024058	0.0327513	0.0367575	0.0342121	0.0333379		-7.57133e-17	0	0	0	-3.66838e-17	3.66838e-17	0	0	0	0	0
Guangxi	0.00863415	0.0105579	0.00688871	0.0141902	0.00755055	0.0215214	0.0197763	0.0273425	0.032169	0.0278177	0.0320711		0.0213867	0.0126172	0.0180046	0.0134529	0.0162407	0.028109	0.016971	0.0241472	0.0273228	0.0259751	0.0251581		-0.0127525	-0.00205926	-0.0111159	0.000737304	-0.00869014	-0.00658768	0.00280527	0.00319527	0.00484622	0.00184259	0.00691297
Hainan	0.0148114	-0.000724694	0.015052	0.0088773	0.0215354	0.0426526	0.0198387	0.0501448	0.00940601	-0.00660267	0.0478969		0.0148114	-0.000724694	0.015052	0.0088773	0.0215354	0.0426526	0.0198387	0.0501448	0.00940601	-0.00660267	0.0478969		0	0	0	0	0	0	0	0	0	0	0
Chongqing	0.00791479	0.0125805	0.0163598	0.0135046	0.013482	0.0178104	0.0167797	0.00843994	0.0278605	0.0360029	0.0342497		0.00158359	-0.00355365	0.0114077	0.00056453	0.00910003	0.0405258	0.0115208	0.0324441	-0.00107262	0.00937249	0.0366478		0.0063312	0.0161341	0.00495208	0.01294	0.00438199	-0.0227155	0.00525889	-0.0240042	0.0289331	0.0266305	-0.00239806
Sichuan	0.00865943	0.00574973	0.00847122	0.00827191	0.00285396	0.0444326	0.0173464	0.0192468	0.0222919	0.0190076	0.0234806		0.000548733	-0.00242523	0.00975625	0.00160002	0.0160133	0.0262386	0.0130956	0.0241348	0.0257959	0.0244014	0.0232639		0.00811069	0.00817496	-0.00128503	0.00667188	-0.0131594	0.018194	0.00425078	-0.00488802	-0.00350396	-0.0053938	0.000216689
Guizhou	-0.0446419	0.048345	0.0720832	0.0276284	0.0178785	0.028358	0.0151701	0.0180887	0.032479	0.0312796	0.0274442		-0.0274343	0.036	0.0556885	0.0246409	0.010311	0.0139656	0.0105242	0.0153844	0.0159345	0.0167772	0.0175711		-0.0172076	0.0123451	0.0163947	0.00298746	0.00756751	0.0143924	0.00464583	0.00270429	0.0165445	0.0145025	0.00987303
Yunnan	0.0123774	0.00617551	0.0282181	0.0198267	0.011026	0.0116804	0.0126947	0.037054	0.0253188	0.0182484	0.0272161		0.00814028	0.00675815	0.026039	0.0120811	0.00480851	0.0250901	0.00843104	0.0165256	0.00193845	0.0145724	0.0163557		0.00423712	-0.000582641	0.00217912	0.00774562	0.00621751	-0.0134097	0.0042637	0.0205284	0.0233804	0.00367601	0.0108604
Tibet	-0.0255051	-0.0118631	-0.0084024	-0.0338084	-0.000136499	-0.183107	0.0162423	0.0618614	0.0784803	0.0535847	0.0404302		0.425665	0.00440949	0.00167555	-0.0131476	0.00685192	-0.0287312	0.0219283	0.0474762	0.0469829	0.0296699	0.0206378		-0.45117	-0.0162726	-0.0100779	-0.0206608	-0.00698842	-0.154376	-0.00568605	0.0143852	0.0314974	0.0239148	0.0197925
Shannxi	0.0242425	0.0190144	0.0196005	0.0215125	0.0222212	0.0426368	0.0466102	0.0268544	0.0626731	0.0328559	0.045447		-0.010384	-0.0099215	0.00169223	-0.0243871	0.0222212	0.0426368	0.0466102	0.0268544	0.0626731	0.0328559	0.045447		0.0346264	0.0289359	0.0179083	0.0458996	1.51848e-16	-1.16228e-16	3.48702e-17	-3.48702e-17	7.46318e-17	-7.46318e-17	0
Gansu	0.0141874	0.0348442	0.0145753	0.014269	0.0194227	0.0401015	0.014206	0.0142997	0.0192055	0.0134018	0.0207806		0.0145326	0.0221309	0.0178913	0.016107	0.0213337	0.0213928	0.00720723	0.0177141	0.00831312	-0.00161649	0.0218961		-0.000345202	0.0127134	-0.00331604	-0.00183809	-0.00191097	0.0187087	0.00699879	-0.00341436	0.0108924	0.0150183	-0.00111545
Qinghai	-0.0279208	0.0328263	0.043368	0.0141609	-0.00755085	0.0111803	0.00896871	0.0115853	0.0138855	0.0120287	0.0156433		0.00668518	0.0249288	0.0141558	0.00751625	0.0157773	0.0185598	0.0132221	0.0159313	0.0142475	0.0159089	0.0149517		-0.034606	0.00789753	0.0292122	0.00664468	-0.0233281	-0.00737954	-0.00425343	-0.00434597	-0.000362036	-0.00388024	0.000691606
Ningxia	0.00839278	0.0159622	0.0111949	0.0172146	0.0220797	0.0418645	0.0174953	0.0202194	0.019835	0.0123691	0.00739617		0.00111361	-0.00519506	0.0107559	-0.00853469	0.0058241	0.0246271	0.0121559	0.024115	0.0122696	0.00428546	0.0315216		0.00727917	0.0211572	0.00043895	0.0257493	0.0162556	0.0172373	0.00533942	-0.00389566	0.00756539	0.00808367	-0.0241254
Xinjiang	0.010204	0.0178216	-0.0156995	-0.0202965	0.0184369	0.0151244	0.05624	0.0505682	0.0273627	0.0288295	0.0445753		0.0139035	-0.205141	-0.0156995	-0.0202965	0.0184369	0.0151244	0.05624	0.0505682	0.0273627	0.0288295	0.0445753		-0.00369949	0.222962	-6.99386e-16	1.84591e-16	-2.04671e-17	-4.07582e-17	-1.59835e-16	2.19736e-16	-1.07793e-16	5.28256e-17	-6.69339e-17
	0.0119788	0.0117905	0.0172297	0.00963812	0.0152414	0.0177235	0.0282883	0.0160411	0.0260452	0.0154745	0.0325269		0.0217583	-0.00116108	0.0134748	0.00271175	0.0120943	0.0241104	0.0239161	0.0180122	0.0168782	0.0110862	0.0447798		-0.00977946	0.0129516	0.00375491	0.00692637	0.00314713	-0.00638687	0.00437217	-0.00197109	0.00916691	0.00438829	-0.0122529
ACEX-1	2011	2012	2013	2014	2015	2016	2017	2018	2019	2020	2021	TC	2011	2012	2013	2014	2015	2016	2017	2018	2019	2020	2021	EC	2011	2012	2013	2014	2015	2016	2017	2018	2019	2020	2021
Beijing	0.00170515	0	0	-0.0091151	0.00284114	-0.00560579	0.0118797	-0.0422893	0.011016	-0.0152299	0.0465032		0.00170515	0	0	-0.0091151	0.00284114	-0.00560579	0.0118797	-0.0422893	0.011016	-0.0152299	0.0465032		0	0	0	0	0	0	0	0	0	0	0
Tianjin	0.00595484	0.00295188	0.00554912	0.0045877	0.00725025	0	0	0	0	0	0		0.00595484	0.00295188	0.00554912	0.0045877	0.00725025	0	0	0	0	0	0		0	0	0	0	0	0	0	0	0	0	0
Hebei	0.00743487	0.00496328	0.00486583	0	0	0	0	0	0	0	0		0.00743487	0.00496328	0.00486583	0	0	0	0	0	0	0	0		0	0	0	0	0	0	0	0	0	0	0
Shanxi	-0.0553181	0.00400793	0.00264331	0.00230198	0.000648224	0.00239821	0.003153	0.00117337	0.00198494	0.00463881	0.00378495		-0.0564206	0.00145011	0.0033332	-0.0229817	0.00368046	0.00270479	0.00353489	0.0284354	-0.0190775	0.00455492	0.00404367		0.00110251	0.00255781	-0.000689883	0.0252837	-0.00303224	-0.000306576	-0.000381897	-0.027262	0.0210625	8.38951e-05	-0.000258722
Inner Mongolia	0.00843821	0.00415125	0.00461337	0	0	0	0	0	0	0	0		0.00843821	0.00415125	0.00461337	0	0	0	0	0	0	0	0		0	0	0	0	0	0	0	0	0	0	0
Liaoning	0.00806759	0.00593522	0.00514531	0.00148854	0.0130238	-0.00790885	0.00347725	0.00246677	0.00588815	0.00222007	0.00407605		0.00577671	0.00593522	0.00514531	0.00148854	0.0130238	-0.00790885	0.00347725	0.00246677	0.00588815	0.00222007	0.00516614		0.00229088	0	0	0	0	0	0	0	0	0	-0.00109009
Jilin	0.00522502	0.00589971	0.00713944	0.00598324	0	0	0	0	0	0	0		0.00403015	0.00233546	0.00692897	0.00598324	0	0	0	0	0	0	0		0.00119486	0.00356425	0.000210477	0	0	0	0	0	0	0	0
Heilongjiang	0.00206304	0	0	0	0	0	0	0	0	0	0		0.00206304	0	0	0	0.0263131	-0.0263131	0	0	0	0	0		0	0	0	0	-0.0263131	0.0263131	0	0	0	0	0
Shanghai	0	0	0	0	0	0	0	0	-0.00163137	-0.000515164	0.000732433		0	0	0	0	0	0	0	0	-0.00163137	-0.000515164	0.00214653		0	0	0	0	0	0	0	0	0	0	-0.0014141
JIANGSU	0	0	0	0	0	0	0	0	0	0	0		0	0	0	0	0	0	0	0	0	0	0		0	0	0	0	0	0	0	0	0	0	0
Zhejiang	0.00356568	0.00331069	0.00299543	-0.0209574	0.00454284	0.00467495	0.00742145	0.00529726	0.00665243	0.00354002	0		0.00119559	0.000628765	0.00663969	-0.0246017	0.00454284	0.00550563	0.00659077	0.00529726	0.00665243	0.00354002	0		0.00237009	0.00268193	-0.00364426	0.00364426	0	-0.00083068	0.00083068	0	0	0	0
Anhui	0	-0.052248	0.052248	-0.0430034	0.00571681	0.00415259	0.00602607	0.00429756	0.00577347	0.00497718	0.00642115		-0.000974156	-0.0802672	0.0496715	-0.0461738	0.00217474	0.00259594	0.00345312	0.00472269	0.00552258	0.00571023	0.00499833		0.000974156	0.0280192	0.00257645	0.00317039	0.00354207	0.00155665	0.00257294	-0.000425125	0.000250882	-0.00073305	0.00142283
Fujian	0.00453442	-0.0182515	0.02713	-0.0198485	0.00491376	0.00373154	0.00513962	0.0102024	0.00542525	0.00474944	0.00457337		0.00453442	-0.0182515	0.02713	-0.0198485	0.00491376	0.00373154	0.00513962	0.0102024	0.00542525	0.00474944	0.00457337		6.34791e-17	0	0	0	0	0	0	0	0	0	0
Jiangxi	0	0	-0.0508452	0.00344034	0.00527702	0.00452773	0.00546909	0.00447273	0.00446075	0.0045265	0.00478594		-0.00117196	-0.0250013	-0.0540131	0.00281096	0.00208307	0.00226263	0.00332762	0.0043929	0.00535022	0.00537011	0.00468754		0.00117196	0.0250013	0.00316785	0.000629375	0.00319395	0.0022651	0.00214147	7.98267e-05	-0.00088947	-0.000843606	9.83993e-05
Shandong	0.00371778	0.00340467	0.00464367	0.00491876	0.00514539	0.00561642	0.00517044	0.00388916	0	0	0		0.00371778	0.00340467	0.00464367	0.00491876	0.00514539	0.00561642	0.00517044	0.00388916	0	0	0		0	0	0	0	0	0	0	0	0	0	0
Henan	0.00464807	0.00489789	0.00507338	0.00512715	0.00703592	0.0078039	0.00627524	0	0	0	0		-0.00179371	-0.00422206	0.00507338	0.00512715	0.00703592	0.0078039	0.00627524	0	0	0	0		0.00644178	0.00911995	0	0	0	0	0	0	0	0	0
Hubei	0	0	0	0	0	0	0	0	0	0	0		0	0	0	0	0	0	0	0	0	0	0		0	0	0	0	0	0	0	0	0	0	0
Hunan	0.00402083	0.000984608	0.00195001	0.00291882	0.00316829	0.00293463	0.00236028	0.00257681	0.0030517	0.00349038	0.00319189		-0.0138419	0.00493052	0.0020606	0.00293302	0.00268657	0.00253524	0.00372787	0.00419918	0.00482353	0.00471866	0.00407765		0.0178627	-0.00394592	-0.00011059	-1.41959e-05	0.000481723	0.000399387	-0.00136759	-0.00162238	-0.00177184	-0.00122828	-0.000885764
Hunan	0.00709695	0.00429244	0.00249752	0.00361425	0.00346402	0.00322229	0.00424651	0.00491655	0.00587293	0.00599793	0.00531536		0.00709695	0.00429244	0.00249752	0.00361425	0.00346402	0.00322229	0.00424651	0.00491655	0.00587293	0.00599793	0.00531536		-3.89968e-17	0	0	0	-3.66687e-17	3.66687e-17	0	0	0	0	0
Guangxi	0.00325106	0.00261211	0.00245452	0.00302469	0.00317193	0.00308779	0.00365275	0.0049375	0.00573908	0.00541459	0.00567782		0.00531271	0.00338313	0.00151209	0.00248997	0.00233643	0.00219057	0.00307417	0.00349958	0.0043702	0.00463098	0.00417033		-0.00206165	-0.000771025	0.000942424	0.000534716	0.000835501	0.000897221	0.000578576	0.00143792	0.00136888	0.000783611	0.00150749
Hainan	-0.0179794	0.000599061	0.00339564	0.00438591	0.00436599	0.00441208	0.00504275	0.00891606	-0.00077342	0.00246204	0.00529579		-0.0179794	0.000599061	0.00339564	0.00438591	0.00436599	0.00441208	0.00504275	0.00891606	-0.00077342	0.00246204	0.00529579		0	0	0	0	0	0	0	0	0	0	0
Chongqing	0.00517545	0.00510158	0.00555082	0.00570151	0.00671724	0.00702146	0.00730798	0.00602003	0.0100028	0.00257503	0		0.00214248	0.00129502	0.00315076	0.000723212	-5.20803e-06	0.0101365	0.00426943	0.00396919	-0.0165401	0.00257503	0		0.00303296	0.00380656	0.00240006	0.0049783	0.00672245	-0.00311503	0.00303856	0.00205084	0.0265429	0	0
Sichuan	0.00465867	0.00350394	0.00326569	0.00362279	0.00298733	0.00961171	0.00554324	0.00533219	0.00650241	0.00588242	0.0067472		0.0022464	0.000930435	0.000917308	-0.00138047	-0.0161144	0.0231134	-0.0187618	0.0244967	-0.0144864	0.00574806	0.00510531		0.00241227	0.0025735	0.00234838	0.00500326	0.0191017	-0.0135017	0.024305	-0.0191645	0.0209888	0.000134359	0.00164189
Guizhou	0.00857891	0.0119881	-0.0121033	0.00596098	-0.0632647	0.00360481	0.00412658	0.00480784	0.00516172	0.00510914	0.00621684		0.00949314	-0.0050805	-0.0145567	0.00295159	-0.0665596	0.00108561	0.00183144	0.00235589	0.00317072	0.00345931	0.00320535		-0.000914225	0.0170686	0.0024535	0.00300939	0.00329489	0.0025192	0.00229515	0.00245196	0.00199101	0.00164983	0.00301149
Yunnan	0.0087247	0.00657347	0.00143888	-0.067769	0.00293181	0.00309262	0.00331362	0.0038217	0.00514882	0.00453204	0.0053697		0.00774801	0.00481407	0.000410858	-0.0683992	0.00216817	0.00165309	0.00222792	0.00218677	0.00273258	-0.0133372	0.00312067		0.000976686	0.0017594	0.00102802	0.000630174	0.000763644	0.00143953	0.00108571	0.00163493	0.00241624	0.0178693	0.00224904
Tibet	0.00723751	0.00485369	0.00675241	0.0152428	0.00571246	-0.00304383	0.00364886	-0.00360417	-0.0107419	-0.00513516	-0.00368466		0.0769424	0.00620732	0.00627227	0.0150092	0.00557042	-0.0300224	0.000787844	-0.00191355	-0.00181102	-0.000684352	-0.000434744		-0.0697049	-0.00135363	0.000480143	0.000233529	0.000142041	0.0269786	0.00286101	-0.00169061	-0.0089309	-0.0044508	-0.00324992
Shannxi	0.00866725	0.00884222	0.00571925	0.00633443	0.00690347	0.00466507	0	0	0	0	0		0.00866725	0.00884222	0.00571925	0.00633443	0.00690347	0.00466507	0	0	0	0	0		0	0	0	0	0	0	0	0	0	0	0
Gansu	0	0	0	0	0	-0.0612018	0.00309078	0.00325598	0.00419329	0.00372504	0.00457299		-0.0018795	-0.00437051	-0.000685986	0.000143562	-0.000493478	-0.0619206	0.00231139	0.00206339	0.00236643	0.00313824	0.00334589		0.0018795	0.00437051	0.000685986	-0.000143562	0.000493478	0.000718787	0.000779394	0.00119259	0.00182686	0.000586802	0.0012271
Qinghai	0.01834	0	-0.0603559	0.00481917	0.00105578	0.00458342	0.00392215	0.0038566	0.00474764	0.00544984	0.00545962		0.0193177	-0.0021387	-0.0639784	0.00169401	0.00304861	0.0255191	0.00301262	0.0028127	-0.0186264	0.00449544	0.00406468		-0.000977718	0.0021387	0.00362253	0.00312517	-0.00199283	-0.0209356	0.000909525	0.0010439	0.023374	0.000954395	0.00139494
Ningxia	0.00575402	0.00841887	0.0067188	0.00583052	0	0	0	0	0	0	0		0.00382196	0.00239978	0.0067188	0.00583052	0	0	0	0	0	0	0		0.00193206	0.00601909	0	0	0	0	0	0	0	0	0
Xinjiang	0.00420875	0.0135645	-0.00519686	-0.0102775	0.00285519	0.0026477	0.0137134	0	0	0	0		0.0115659	-0.00374185	-0.00519686	-0.0102775	0.00285519	0.0026477	0.0137134	0	0	0	0		-0.00735711	0.0173064	0	0	0	0	0	0	0	0	0
ACEX-2	2011	2012	2013	2014	2015	2016	2017	2018	2019	2020	2021	TC	2011	2012	2013	2014	2015	2016	2017	2018	2019	2020	2021	EC	2011	2012	2013	2014	2015	2016	2017	2018	2019	2020	2021
Beijing	0.0176894	0.000626442	0.00980014	-0.00612439	0.00926618	0.028117	0.0129854	-0.0404674	-0.00193223	0.000326371	0.0420732		0.0176894	0.000626442	0.00980014	-0.00612439	0.00926618	0.028117	0.0129854	-0.0404674	-0.00193223	0.000326371	0.0420732		0	0	0	0	0	0	0	0	0	0	0
Tianjin	0.00267071	0.002111	0.00335939	0.00186527	0.00256456	0.0204453	0.00936924	0.0272528	0.0072442	0.0120771	0.00852809		0.00108568	-0.00183286	-0.0138282	-0.006536	0.000716574	-0.000902972	0.0047833	-0.000388217	-0.0270856	0.0120771	0.0348772		0.00158503	0.00394387	0.0171876	0.00840128	0.00184799	0.0213482	0.00458594	0.027641	0.0343298	0	-0.0263491
Hebei	0.00130475	0.000616953	0.000862213	0.0011664	0.00106765	0.0241287	0.00350102	0.0138879	0.00177233	0.00594114	0.0065916		-0.00498439	-0.00399836	0.000212032	0.000906279	0.00127235	-0.000555573	-0.00382315	0.0168827	0.00111797	0.00100854	0.00596237		0.00628914	0.00461532	0.000650181	0.000260121	-0.000204703	0.0246842	0.00732417	-0.00299486	0.000654367	0.00493261	0.000629233
Shanxi	-0.0329832	0.000513792	-9.1393e-05	2.36542e-05	-0.00038743	0.0352701	0.0227869	-0.00287544	-0.00242547	0.000489194	0.00285313		-0.0338675	-0.00149591	0.00084135	-0.00357745	0.000953857	-0.00056382	-0.00102242	0.00288085	0.00686665	0.00359941	0.00374156		0.000884231	0.0020097	-0.000932743	0.00360111	-0.00134129	0.0358339	0.0238093	-0.00575629	-0.00929212	-0.00311022	-0.000888421
Inner Mongolia	0.00182892	0.00112181	0.00374477	-0.00114566	0.00172748	0.00994811	4.02669e-05	-3.41973e-05	0.000314469	-0.00240846	0.00729089		-0.00861639	0.00142951	-0.00229007	0.0041131	0.00335515	-0.000757532	-0.00443862	0.00391205	0.00446624	-0.00696382	0.0213487		0.0104453	-0.000307696	0.00603485	-0.00525876	-0.00162766	0.0107056	0.00447889	-0.00394624	-0.00415178	0.00455536	-0.0140578
Liaoning	0.00322618	0.00112033	0.00117459	-0.0018524	0.00877317	0.0187478	0.00147322	0.0012404	0.00075259	-0.00327685	0.00305139		0.00390996	0.00156612	-0.010187	0.0130137	-0.0145606	0.017592	-0.00894126	0.00872578	-0.000287313	0.00571409	0.00292407		-0.000683776	-0.000445791	0.0113616	-0.0148661	0.0233338	0.0011558	0.0104145	-0.00748538	0.0010399	-0.00899093	0.000127328
Jilin	-0.00128925	-0.00198341	-0.000433525	9.86228e-05	-0.000614151	0.0047063	0.00200713	0.0117129	0.00391372	-0.000595591	0.00472245		0.00168877	-0.00127051	0.000308174	-0.00167142	0.00231985	0.0052708	-0.00417441	0.0179642	-0.00912434	0.0045919	0.00476625		-0.00297802	-0.000712892	-0.000741699	0.00177005	-0.002934	-0.000564498	0.00618154	-0.00625128	0.0130381	-0.0051875	-4.37951e-05
Heilongjiang	0.00472659	0.00277013	0.00425046	0.00394546	0.00333337	0.00460594	0.00309158	0.002383	-0.000273748	-0.00331754	0.00257113		-0.00593675	-3.82217e-05	0.0202476	-0.00391294	-0.00219798	0.00572564	0.00340948	0.00380096	0.0035372	0.00332647	0.00375921		0.0106633	0.00280835	-0.0159971	0.00785839	0.00553136	-0.00111971	-0.000317894	-0.00141796	-0.00381095	-0.00664401	-0.00118808
Shanghai	0	0	0	0	-0.00317706	-0.00756583	0.0107429	0	0	0	0		0	0	0	0	-0.00317706	-0.00756583	0.0107429	0	0	0	0		0	0	0	0	0	0	0	0	0	0	0
JIANGSU	0.0110738	0.0171686	0.0056604	0.00572065	0.00409306	-0.00112434	0.00536894	0.00114874	0.00353307	0.00331633	0.0046084		0.0110738	0.0171686	0.0056604	0.00572065	0.00409306	-0.00112434	0.00536894	0.00114874	0.00353307	0.00331633	0.0046084		0	0	0	0	0	5.30476e-17	-7.51586e-19	-9.87753e-17	4.64794e-17	-5.16743e-17	5.16743e-17
Zhejiang	0.0003251	-9.26662e-05	0.00124606	0.0104671	0.0046112	0.0115989	0.00689424	0.00590543	0.00768464	0.0118376	0.0157819		0.00657245	-0.00401432	0.00315648	0.00196579	0.00319128	0.0121874	-0.00744817	0.00384698	0.000350725	-0.00232347	0.011857		-0.00624735	0.00392166	-0.00191042	0.00850136	0.00141992	-0.000588402	0.0143424	0.00205845	0.00733391	0.0141611	0.00392482
Anhui	-0.00531095	-0.0382174	0.0287084	-0.0285061	0.000625793	-0.000767094	0.00575725	-0.000724278	0.000826452	2.79097e-05	0.0008883		-0.00402499	-0.0448784	0.0293066	-0.0282942	0.00065342	0.00910769	0.000817387	0.00242927	0.00233956	0.00197212	0.00202954		-0.00128597	0.006661	-0.000598206	-0.000211861	-2.76271e-05	-0.00987478	0.00493986	-0.00315355	-0.00151311	-0.00194421	-0.00114124
Fujian	0.00110504	0.012671	-0.0112737	0.0142245	0.0039042	0.0162673	0.00987472	0.00527728	0	0	0		0.00110504	0.012671	-0.0112737	0.0142245	0.0039042	0.0162673	0.00987472	0.00527728	0	0	0		0	0	0	0	0	0	0	0	0	0	0
Jiangxi	-0.00656338	-0.00655478	0.0157729	-0.000928766	-0.000343565	0.00530952	0.000568731	0.000781564	0.00020363	-0.000710165	0.00234024		-0.00409524	-0.00802364	-0.0453997	0.00210114	0.0016699	0.0132189	0.00319513	0.0035546	0.00385806	0.00315913	0.00318679		-0.00246815	0.00146886	0.0611726	-0.00302991	-0.00201347	-0.00790937	-0.0026264	-0.00277304	-0.00365443	-0.00386929	-0.000846553
Shandong	-6.79363e-05	-8.04149e-05	0.000925198	0.000907365	0.00146903	0.0238521	0.000660858	0.00264811	0.00605416	0.00685772	0.0117844		0.000948564	-9.52842e-05	-0.0075363	-0.0021902	0.00342328	-0.00811557	-0.00265681	0.00359304	0.00296038	0.0083768	0.00977675		-0.0010165	1.48693e-05	0.0084615	0.00309757	-0.00195425	0.0319677	0.00331766	-0.000944932	0.00309378	-0.00151908	0.00200766
Henan	0.000596384	0.000416961	0.000815199	0.000515128	0.001932	0.0147747	0.00328988	0.00747895	0.0107218	0.00696439	0.00329765		-0.000345669	-0.00242733	0.00063789	0.000142363	-0.00242165	0.00179348	-0.00250144	0.0113611	0.0033332	0.00350506	0.00807501		0.000942053	0.00284429	0.000177309	0.000372765	0.00435365	0.0129812	0.00579131	-0.00388218	0.00738862	0.00345933	-0.00477736
Hubei	0.0103198	0.000403639	0.00396316	0.00143273	0.00521715	0.0193841	0.00631172	0.00634982	0.00660007	0.00601799	0.00730849		0.0103198	0.000403639	0.00396316	0.00143273	0.00521715	0.0193841	0.00631172	0.00634982	0.00660007	0.00601799	0.00730849		-7.92176e-17	0	0	0	0	0	0	3.74989e-17	-9.63633e-17	5.88644e-17	0
Hunan	0.000457606	-0.00230999	-0.00108611	-0.000101503	0.000272454	0.000252866	0.000240517	0.00108218	0.000939017	0.0013709	0.00121389		-0.0044696	0.00147253	0.000662912	0.00142435	0.00114513	0.0120308	0.00253697	0.00270819	0.00296729	0.0024334	0.00261812		0.00492721	-0.00378252	-0.00174902	-0.00152585	-0.000872678	-0.011778	-0.00229646	-0.00162601	-0.00202828	-0.0010625	-0.00140423
Hunan	0.00269687	0.000445208	0.000184248	0.00183562	0.00173858	0.019649	0.00506339	0.00602863	0.00689762	0.00604399	0.00672763		0.00269687	0.000445208	0.000184248	0.00183562	0.00173858	0.019649	0.00506339	0.00602863	0.00689762	0.00604399	0.00672763		0	0	0	0	0	0	0	0	0	0	0
Guangxi	-0.00271458	0.000432034	-0.000787124	-0.000172142	-0.00100733	0.00905799	0.00121161	0.00335568	0.0041148	0.00424652	0.00414974		0.00349617	0.00021405	0.000551072	0.00176853	0.00198412	0.0124903	0.00326817	0.00345099	0.00391646	0.00341888	0.00387611		-0.00621074	0.000217984	-0.0013382	-0.00194067	-0.00299145	-0.00343228	-0.00205656	-9.53175e-05	0.000198343	0.000827633	0.000273628
Hainan	0.0131927	-0.00281947	0.00244432	0.00481529	0.0106232	0.0051044	-0.00688511	0.00643332	0.00629005	0.00141061	0.00390869		0.0131927	-0.00281947	0.00244432	0.00481529	0.0106232	0.0051044	-0.00688511	0.00643332	0.00629005	0.00141061	0.00390869		0	0	0	0	0	0	0	0	0	0	0
Chongqing	-0.00102213	0.00267387	0.000959474	0.000164119	5.50461e-05	0.0024967	0.00127329	-0.00297534	0.00257702	0.00602911	0.00578163		0.00224451	-0.00411442	0.00161891	0.00274239	0.00521997	0.00787106	-0.00496256	0.00673301	0.00512025	0.00394205	0.00497126		-0.00326664	0.00678829	-0.000659432	-0.00257827	-0.00516493	-0.00537436	0.00623585	-0.00970835	-0.00254323	0.00208706	0.000810372
Sichuan	-0.00258031	-0.00283347	-0.00303226	-0.00116954	-0.00263981	0.0131287	0.00158045	0.000441702	0.00385947	0.00313578	0.00347709		0.00309015	-0.00271512	0.00218827	0.00204083	-0.0062339	0.0193584	9.84211e-05	0.0033246	0.00652723	0.00425175	0.00463759		-0.00567046	-0.000118354	-0.00522053	-0.00321037	0.00359409	-0.00622967	0.00148203	-0.0028829	-0.00266776	-0.00111596	-0.0011605
Guizhou	0	-0.00769797	-0.027962	-0.00664643	-0.0754965	0.0171059	0.000447353	-0.000335736	0.00244554	0.00248943	0.00404243		0.00586962	-0.0133326	-0.0275338	-0.00474839	-0.0770246	0.00628154	0.00282809	0.00326964	0.00316034	0.00270404	0.00299161		-0.00586962	0.0056346	-0.000428246	-0.00189804	0.00152816	0.0108244	-0.00238073	-0.00360537	-0.000714798	-0.000214608	0.00105081
Yunnan	0	-0.00724592	-0.00939643	-0.0944748	0.00130617	0.00158692	0.00198111	0.0243341	0.00667971	0.0038685	0.00867351		0.00287655	-0.0064717	-0.00801566	-0.0927923	0.00486489	0.002261	-0.00343795	0.000292346	0.00164706	0.00760463	0.00401213		-0.00287655	-0.000774216	-0.00138076	-0.00168241	-0.00355872	-0.00067408	0.00541906	0.0240417	0.00503265	-0.00373614	0.00466138
Tibet	0.00100032	0.0003378	0.000307314	0.00372611	-0.000312667	-0.00190507	0.00802457	-0.00313882	-0.00539132	-0.00301405	-0.0018541		0.142485	0.00175404	0.00184232	0.00515368	0.000793399	-0.00885686	0.000736705	-0.00126777	-0.0012398	-0.000763999	-0.000303277		-0.141484	-0.00141624	-0.00153501	-0.00142757	-0.00110607	0.00695179	0.00728787	-0.00187105	-0.00415152	-0.00225005	-0.00155082
Shannxi	-0.00127518	-0.00136834	-0.000443252	0.00105691	0.00125703	0.024603	0.0046004	0.00669864	0.0213925	0.0114648	0.0141342		-0.00445349	-0.00660965	-0.00205627	-0.0311868	0.00125703	0.024603	0.0046004	0.00669864	0.0213925	0.0114648	0.0141342		0.00317831	0.00524131	0.00161302	0.0322437	8.11237e-17	-8.11237e-17	0	0	7.46012e-17	-7.46012e-17	0
Gansu	-0.0139373	-0.0126557	-0.00914255	-0.00660278	-0.00624764	-0.0359533	-0.000451885	0.000900045	0.00240067	0.000140887	0.0038125		-0.0117446	-0.0146103	-0.00725421	-0.00404551	-0.00193866	-0.0601385	-0.00351931	0.00464437	0.00200234	0.000144329	0.00191363		-0.00219274	0.00195458	-0.00188834	-0.00255727	-0.00430898	0.0241852	0.00306742	-0.00374432	0.000398325	-3.44255e-06	0.00189887
Qinghai	0.00963094	-0.00305253	-0.0394357	-0.000301318	-0.00113001	0.00175976	0.00134946	0.000669671	0.000860993	0.00158513	0.0010951		0.00877132	-0.00526279	-0.0460758	0.0011125	0.00137823	0.0100589	-0.00242492	0.00279258	0.00312139	0.00175001	0.0019339		0.000859617	0.00221025	0.00664013	-0.00141381	-0.00250823	-0.00829918	0.00377438	-0.0021229	-0.0022604	-0.000164879	-0.000838801
Ningxia	-5.09971e-05	0.00126045	0.00099745	0.00125163	0.00276536	0.024067	0.000815193	0.00237868	0.00872959	0.00700688	0.00435348		0.00090849	-0.00212151	0.000327722	0.000665313	0.0016176	-0.00384076	-0.00244918	-0.00297097	0.00557712	-0.00384628	0.0208906		-0.000959487	0.00338196	0.000669728	0.00058632	0.00114775	0.0279078	0.00326437	0.00534965	0.00315247	0.0108532	-0.0165372
Xinjiang	0.000609781	0.002752	-0.0062551	-0.00655311	0.000485283	0.00327554	0.0217846	0.0447337	0.0046201	0.00167659	0.00412379		0.00365597	-0.0678913	-0.0062551	-0.00655311	0.000485283	0.00327554	0.0217846	0.0447337	0.0046201	0.00167659	0.00412379		-0.00304619	0.0706433	-1.77383e-16	0	0	0	0	0	0	0	0
ACEX-3	2011	2012	2013	2014	2015	2016	2017	2018	2019	2020	2021	TC	2011	2012	2013	2014	2015	2016	2017	2018	2019	2020	2021	EC	2011	2012	2013	2014	2015	2016	2017	2018	2019	2020	2021
Beijing	-0.000127044	0.00210341	0.00144462	0.00387379	0.00679818	0.000163338	0.0292507	-0.04331	0.0143034	-0.0149389	0.0439455		-0.000127044	0.00210341	0.00144462	0.00387379	0.00679818	0.000163338	0.0292507	-0.04331	0.0143034	-0.0149389	0.0439455		0	0	0	0	0	0	0	0	0	0	-3.48394e-16
Tianjin	0.000896169	0.00282829	0.000619156	0.00790415	0.017344	-0.0161161	-0.00216136	0.0194306	0.00223705	-0.0043201	0.00840698		-0.00817154	-0.00309113	0.00335676	0.0325393	-0.0100287	0.0118853	-0.0095838	0.00621934	-0.00513071	-0.0043201	0.00840698		0.00906771	0.00591941	-0.0027376	-0.0246352	0.0273728	-0.0280014	0.00742245	0.0132112	0.00736776	0	0
Hebei	0.000519527	0.000468022	0.00110059	0.0168513	0.0158085	0.017574	0.0320615	-0.0593786	0.0060234	0.00670366	0.00571617		0.000519527	0.000468022	0.00110059	0.0168513	0.0158085	0.017574	0.0320615	-0.0593786	0.0060234	0.0456642	0.00769108		0	0	0	0	0	0	0	0	0	-0.0389605	-0.00197491
Shanxi	-0.032163	-0.00126743	0.000830621	-0.000279041	0.000603915	0.000359307	0.000665923	0.00114478	0.00125147	0.00207254	0.00170138		-0.0460285	-0.00221494	-0.00478903	0.0679754	0.00100932	0.00274072	0.00146088	-0.0580148	0.0639168	0.00243316	0.00209115		0.0138656	0.00094751	0.00561965	-0.0682544	-0.000405401	-0.00238142	-0.000794954	0.0591596	-0.0626653	-0.000360617	-0.000389768
Inner Mongolia	0.00255227	-0.00223317	0.0172469	0.0029411	0.0148907	0.00816505	0.012268	0.0133279	0.00735448	-0.00100233	-0.00887628		0.000357538	-0.00762979	0.0230082	-0.000325114	0.0109931	0.0244165	0.0233466	0.0189178	-0.001402	0.0333415	-0.0601907		0.00219473	0.00539662	-0.00576128	0.00326621	0.00389757	-0.0162514	-0.0110786	-0.00558987	0.00875648	-0.0343438	0.0513145
Liaoning	-0.0017342	0.00325666	0.00322799	0.000912275	0.0116421	-0.00343371	0.010416	0.00712107	0.0090797	0.00450591	0.00594339		-0.0117211	-0.00888107	0.000453231	-0.0090625	-0.00423725	0.0172418	0.011197	0.0101701	-0.0082816	-0.0249639	0.0174477		0.0099869	0.0121377	0.00277476	0.00997478	0.0158794	-0.0206755	-0.000781011	-0.00304902	0.0173613	0.0294698	-0.0115043
Jilin	-0.000328311	0.00155392	0.00107474	0.00689827	0.0181985	0.0215829	0.0284194	-0.0585318	0.0070219	0.000913802	0.00588117		-0.0110238	-0.00869451	-0.00455042	-0.00379449	0.0181985	0.0309715	0.0323793	-0.0588277	0.0472929	0.0127345	0.00386817		0.0106955	0.0102484	0.00562517	0.0106928	0	-0.00938859	-0.00395989	0.000295935	-0.040271	-0.0118207	0.002013
Heilongjiang	0.00126305	-0.000513667	0.00303662	0.00428217	0.0042457	0.0039443	0.00488856	0.00532347	0.0069141	0.00474455	0.00821238		0.0221348	0.0114132	-0.0391747	0.0218727	-0.00552426	0.0323471	0.0050527	0.00246496	0.0122648	0.00289503	0.00455058		-0.0208717	-0.0119269	0.0422113	-0.0175905	0.00976997	-0.0284028	-0.000164146	0.00285851	-0.0053507	0.00184952	0.0036618
Shanghai	0	0	0	0	-0.00381324	-0.0145111	0.00800845	0.0103159	-0.0155189	-0.0185067	-0.0375178		0	0	0	0	-0.00381324	-0.0145111	0.00800845	0.0103159	-0.0155189	-0.0185067	0.0340255		0	0	0	0	0	0	0	0	0	0	-0.0715434
JIANGSU	-0.00677526	-0.0283844	-0.0134133	-0.0134633	0.00333924	0.00241657	0.0132009	0.00296739	0.0129013	0.0126067	0.0146042		-0.00677526	-0.0283844	-0.0134133	-0.0134633	0.00333924	0.00241657	0.0132009	0.00296739	0.0129013	0.0126067	0.0146042		0	0	0	0	0	0	0	-8.85761e-17	-1.80084e-17	2.0937e-17	8.56475e-17
Zhejiang	-0.00119656	-0.00186671	-0.00094165	0.0870602	0.00087381	0.00440061	0.000404599	0	0	0	0		0.00378365	-0.0054744	0.00477607	0.0799699	0.00087381	0.00868543	-0.000539356	0.0128866	-0.0162275	0	0		-0.00498021	0.00360769	-0.00571772	0.00709024	0	-0.00428482	0.000943955	-0.0128866	0.0162275	0	0
Anhui	-0.00586098	-0.0331929	0.0239376	-0.0231367	0.00110053	0.00130691	0.00144318	0.000748633	-0.000931449	-9.28343e-05	0.000327525		-0.0171506	0.0302448	0.024793	-0.0232841	0.000953531	0.00280843	0.00150268	0.00352893	0.00385495	0.0028165	0.0021804		0.0112896	-0.0634377	-0.000855396	0.00014739	0.000146998	-0.00150152	-5.9503e-05	-0.0027803	-0.0047864	-0.00290934	-0.00185287
Fujian	0.00108299	0.0872925	-0.0854514	0.0909696	0	0	0	-0.00910738	0.0022361	0.00266987	0.00420141		0.00108299	0.0872925	-0.0854514	0.0909696	0	0	0	-0.00910738	0.0022361	0.00266987	0.00420141		1.04312e-16	0	0	0	0	0	0	-6.44122e-17	6.44122e-17	0	0
Jiangxi	-0.00352253	-0.00496839	-0.0297345	0.000200347	0.00165802	0.00272302	0.00175152	0.00286789	0.00200222	0.00117762	0.00127095		-0.0188284	0.0607312	-0.0311526	0.00171576	0.000705126	0.00234927	0.00150446	0.00327786	0.00388635	0.0032563	0.00264473		0.0153059	-0.0656996	0.0014181	-0.00151542	0.000952898	0.000373743	0.000247068	-0.000409963	-0.00188412	-0.00207868	-0.00137378
Shandong	0.00434428	0.00217958	0.00373684	0.00829417	0.00586429	0.00650766	0.00923622	0.00541876	-0.00160409	-0.00455234	-0.00766601		-0.00754067	-0.00744343	0.00231204	0.00881814	-0.0156368	0.03246	0.00365865	0.00782403	0.00895916	-0.0304848	-0.00125439		0.0118849	0.00962301	0.0014248	-0.000523968	0.0215011	-0.0259523	0.00557757	-0.00240527	-0.0105632	0.0259325	-0.00641162
Henan	0.000561016	0.00090397	-0.00166759	0.00310069	0.0032958	0.00280451	0.00536755	0.00622108	0.00734586	0.00528073	0.00280121		0.000561016	0.0163433	-0.00615031	-0.0078559	0.0032958	0.00280451	0.00536755	0.00622108	0.00734586	0.0442145	0.00600406		0	-0.0154393	0.00448272	0.0109566	0	0	0	0	0	-0.0389338	-0.00320284
Hubei	0.00544725	0.00365277	0.00346578	0.000373441	0.00267805	0.0103026	0.00761904	0.00851968	0.0138752	0.00175594	0.00708286		0.00544725	0.00365277	0.00346578	0.000373441	0.00267805	0.0103026	0.00761904	0.00851968	0.0138752	0.00175594	0.00708286		0	0	0	0	0	0	0	0	0	0	0
Hunan	0.0030984	-0.00318391	-0.000539034	0.00177482	0.00163481	0.001646	0.001312	0.00167982	0.00327782	0.00253489	0.00232965		0.0440297	0.00411609	0.000443011	0.00165124	0.00132527	0.00407577	0.00235644	0.00480615	0.00488731	0.00416333	0.00348063		-0.0409314	-0.0073	-0.000982045	0.000123583	0.000309543	-0.00242976	-0.00104444	-0.00312633	-0.00160949	-0.00162845	-0.00115098
Hunan	0.0008628	0.00232716	0.000165293	0.00277163	0.0023235	0.00560262	0.00355253	0.00725636	0.00838898	0.00743531	0.00649642		0.0008628	0.00232716	0.000165293	0.00277163	0.0023235	0.00560262	0.00355253	0.00725636	0.00838898	0.00743531	0.00649642		0	0	0	0	0	0	0	0	0	0	0
Guangxi	-0.000456098	5.89627e-05	0.0002061	-0.000620332	0.000208245	9.71649e-05	0.00519225	0.00633521	0.00572178	0.00554589	0.00580978		0.00627161	0.00334962	0.000123515	0.00408265	0.00287085	0.00652014	0.00217937	0.00600839	0.00719754	0.00618077	0.0053391		-0.00672771	-0.00329066	8.25848e-05	-0.00470299	-0.0026626	-0.00642298	0.00301288	0.000326826	-0.00147575	-0.000634874	0.000470682
Hainan	0.083066	0	-0.00103225	-0.0140325	-0.00855053	0.0236153	0	0	0	-0.0178186	0.0178186		0.083066	0	-0.00103225	-0.0140325	-0.00855053	0.0236153	0	0	0	-0.0178186	0.0178186		0	0	0	0	0	0	0	0	0	0	0
Chongqing	-0.000670896	0.000345635	-8.89484e-05	0.000546583	0.000517845	0.00139305	0.00125329	0.00152278	0.00405183	0.0350784	0.0403484		-0.0114639	-0.00616714	-0.00255811	-0.00763887	0.000517845	0.00575868	-0.000347233	0.01186	0.0405314	0.00105511	0.033125		0.010793	0.00651277	0.00246916	0.00818545	0	-0.00436563	0.00160052	-0.0103372	-0.0364796	0.0340233	0.00722344
Sichuan	-0.000395495	0.000341095	0.00103943	0.00075147	0.000502201	0.00433162	0.00271956	0.00634538	0.00154804	0.00284379	0.00323981		-0.0133646	-0.00509532	0.00103943	0.00075147	0.0703064	-0.0654726	0.0686623	-0.0595973	0.0670204	0.00362004	0.00308809		0.0129691	0.00543641	0	0	-0.0698042	0.0698042	-0.0659427	0.0659427	-0.0654723	-0.000776246	0.000151713
Guizhou	-0.00536668	0.000815817	-0.0181666	0.000831796	-0.049314	0.00118234	0.00260106	0.000329081	0.0131455	0.0114667	0.00166223		-0.00558957	0.0508055	-0.0175998	2.366e-06	-0.0515145	0.0025305	0.000957322	0.00337466	0.00182801	0.00295544	0.00340272		0.000222893	-0.0499897	-0.000566776	0.00082943	0.00220052	-0.00134816	0.00164374	-0.00304557	0.0113175	0.00851126	-0.00174049
Yunnan	0.00153082	-0.00361618	-0.00266655	-0.0362466	0.000886248	0.000790138	0.000580932	0.00172548	0.00167304	0.00138496	0.00170093		-0.00721252	-0.00339784	-0.00543194	-0.0473054	-0.0101532	0.0187564	0.000327091	0.00621385	-0.0138488	0.0619684	0.0015527		0.00874334	-0.000218337	0.00276539	0.0110588	0.0110394	-0.0179662	0.000253841	-0.00448837	0.0155219	-0.0605834	0.000148235
Tibet	0	0	0	0	0	0	0	0	0	0	0		0.00260793	0.0111367	0.00839875	0.019467	0.00462156	-0.046232	0	0	0	0	0		-0.00260793	-0.0111367	-0.00839875	-0.019467	-0.00462156	0.046232	0	0	0	0	0
Shannxi	0.00268972	0.00173836	-0.000269857	0.00247207	0.00152663	0.00902156	0.0440319	0.00484234	0	0	0		0.00268972	0.00173836	-0.000269857	0.00247207	0.00152663	0.00902156	0.0440319	0.00484234	0	0	0		0	0	0	0	0	0	0	0	0	0	0
Gansu	-0.0167978	-0.00624086	-0.00901522	-0.00484945	-0.00309845	-0.0388978	0.0062706	0.00483391	0.0056079	0.0048647	0.00524318		-0.0178635	-0.00862233	-0.00813522	-0.00851967	-0.00669352	-0.0297599	0.00099125	0.00520864	-0.00450241	-0.0115798	0.00888106		0.00106569	0.00238147	-0.000880002	0.00367021	0.00359507	-0.00913795	0.00527935	-0.000374731	0.0101103	0.0164445	-0.00363787
Qinghai	-0.0395405	-0.00118523	-0.0509857	-0.00062069	-0.00151278	-0.000611482	-0.000523047	0.00472017	0.000614649	0.00171122	0.00171068		-0.00534084	-0.00353702	-0.0442189	0.00202068	0.00200419	-0.0625335	0.0035355	0.00338479	0.0654186	0.00246291	0.00207945		-0.0341997	0.00235179	-0.00676675	-0.00264137	-0.00351697	0.0619221	-0.00405855	0.00133538	-0.0648039	-0.000751685	-0.000368765
Ningxia	-0.000760746	0.00140991	-0.00111211	0.00609971	0.024748	0.0219575	0.0204207	0.023795	-0.00696004	-0.0130708	-0.00942151		-0.00894087	-0.00767013	-0.00213635	-0.0154918	0.0191704	0.0374241	0.0194231	0.0490043	-0.00778484	0.0214536	-0.0512862		0.00818012	0.00908004	0.00102424	0.0215915	0.00557756	-0.0154666	0.000997658	-0.0252093	0.000824805	-0.0345244	0.0418647
Xinjiang	0	0	0	-0.0145622	0.00504681	0.0086936	0.000821787	-0.0177736	0.00951551	0.00274373	0.00551432		0	0	0	-0.0145622	0.00504681	0.0086936	0.000821787	-0.0177736	0.00951551	0.00274373	0.00551432		0	0	0	2.04587e-17	-2.04587e-17	-4.07414e-17	-2.2475e-17	8.23508e-17	-3.81688e-17	-1.67756e-17	2.23902e-18
ACEX-4	2011	2012	2013	2014	2015	2016	2017	2018	2019	2020	2021	TC	2011	2012	2013	2014	2015	2016	2017	2018	2019	2020	2021	EC	2011	2012	2013	2014	2015	2016	2017	2018	2019	2020	2021
Beijing	0.0115204	-0.00226356	0.00311132	0.00387302	0.00896095	0.00802221	0.00213036	-0.00198686	0.00198686	-0.0020889	0.0020889		0.0115204	-0.00226356	0.00311132	0.00387302	0.00896095	0.00802221	0.00213036	-0.00198686	0.00198686	-0.0020889	0.0020889		0	0	0	0	0	0	0	0	0	0	0
Tianjin	0.00127324	9.20017e-05	0.00179361	0.000893232	0.00281535	0.0104218	0.0099826	0.000437582	0.0127432	0.00709959	0		0.000847835	0.00078614	0.0146016	-0.019061	0.00598185	0.00334863	0.0111827	0.00334247	0.00589738	0.00709959	0		0.000425408	-0.000694139	-0.012808	0.0199542	-0.0031665	0.00707317	-0.00120009	-0.00290488	0.00684585	0	0
Hebei	0.00195389	0.00099986	0.00103448	-0.00113669	-0.000842404	-0.000907743	0.000338746	0.0232595	0.00269561	0.00572357	0.00467973		-0.0053252	-0.00173308	0.00335433	0.00144734	-0.000219412	0.00038535	-0.004511	0.0225112	-0.00165509	-0.00289353	0.00493061		0.0072791	0.00273294	-0.00231985	-0.00258403	-0.000622991	-0.00129309	0.00484975	0.000748246	0.0043507	0.0086171	-0.000250881
Shanxi	-0.0199055	0.00133253	0.00113428	0.000857	0.000613625	0.00104416	0.00127885	0.000621967	0.00100697	0.00159207	0.00151758		-0.0197539	0.000956534	0.0021583	-0.00377374	0.00139803	0.00104886	0.000911026	0.0101258	-0.00778703	0.00100834	0.00128724		-0.000151589	0.000375999	-0.00102402	0.00463073	-0.000784401	-4.70221e-06	0.000367822	-0.00950388	0.008794	0.000583727	0.000230345
Inner Mongolia	0.000946519	0.000652447	-0.0003588	-0.000674561	-0.00115495	-0.00110177	-0.000374545	-4.91743e-05	0.000409925	0.000282983	0.00439593		-0.00290479	0.00311704	-0.00189558	0.00127148	-0.000377274	0.000801129	-0.00331168	-0.000593439	0.00193599	-0.00719638	0.0156083		0.00385131	-0.0024646	0.00153678	-0.00194604	-0.000777678	-0.0019029	0.00293713	0.000544265	-0.00152607	0.00747936	-0.0112123
Liaoning	0.00212131	0.000996211	0.00102689	-1.89754e-05	0.00280188	-0.00155	0.0014314	0.000445989	0.00156	9.78814e-05	0.00124178		0.000235617	0.000303908	0.00673702	-0.00166359	0.0128035	-0.00113014	-0.00257889	0.00247341	0.00180897	0.00451941	0.00198677		0.0018857	0.000692303	-0.00571013	0.00164462	-0.0100017	-0.000419861	0.00401029	-0.00202742	-0.000248971	-0.00442153	-0.000744993
Jilin	0.00121585	0.000398071	0.000449179	3.53086e-05	-0.00082899	-0.000738414	-0.000798152	0.0131874	0.00315312	0.0017197	0.00380691		0.00128144	0.00103502	0.00139547	-0.00104602	-0.00102755	-0.000137128	-0.0030022	0.0143666	-0.0102386	0.0022962	0.00274711		-6.55874e-05	-0.00063695	-0.00094629	0.00108133	0.000198561	-0.000601286	0.00220405	-0.00117926	0.0133918	-0.000576499	0.0010598
Heilongjiang	0.0017584	0.0019017	0.00170467	0.00172075	0.00149763	0.00197146	0.00169641	0.00199519	0.000886393	0.000345191	0.00232882		-0.00431367	-0.000638584	0.00938128	-0.000910233	-0.000188598	-0.00284409	0.00143481	0.00171417	0.00171425	0.000933606	0.00178107		0.00607206	0.00254028	-0.00767661	0.00263098	0.00168622	0.00481555	0.000261602	0.000281018	-0.000827854	-0.000588415	0.000547747
Shanghai	0	0	0	0	-0.00173482	0.000234919	0.0014999	0	-0.00752564	-0.00934579	-0.0203422		0	0	0	0	-0.00173482	0.000234919	0.0014999	0	-0.00752564	-0.00934579	0.0168714		0	0	0	0	0	0	0	0	0	0	-0.0372136
JIANGSU	0.00651272	0.0121038	0.00684627	0.00823504	0.00363865	0.000471555	0.00153576	0.000464529	0.00142391	0.00034257	0.000494055		0.00651272	0.0121038	0.00684627	0.00823504	0.00363865	0.000471555	0.00153576	0.000464529	0.00142391	0.00034257	0.000494055		-2.79414e-17	0	0	2.52703e-17	-4.98757e-17	4.96761e-17	-2.50706e-17	0	0	0	0
Zhejiang	0.00237752	0.00529312	0.00150802	-0.0190203	0.00172982	0.00235212	0.0025739	0.00217179	0.00271789	0.00501076	0.0090248		0.00237752	0.00529312	0.00221354	-0.0197259	0.00172982	0.00792026	0.00481024	0.00180521	0.00538414	-0.00509338	0.0138157		0	0	-0.000705516	0.000705516	0	-0.00556813	-0.00223634	0.000366581	-0.00266625	0.0101041	-0.00479091
Anhui	-0.000780584	-0.0174961	0.0159399	-0.0145416	0.000878098	0.00284015	0.00137524	0.000443722	0.000931855	0.000553486	0.000777049		-1.80168e-05	-0.021106	0.0164464	-0.0146474	0.00114464	0.000553477	0.000851084	0.00114621	0.00112572	0.00100551	0.00119527		-0.000762567	0.00360993	-0.00050654	0.000105812	-0.000266543	0.00228667	0.000524154	-0.000702488	-0.000193866	-0.000452025	-0.000418226
Fujian	0.00482555	-0.0171882	0.0275746	-0.0209512	0.00517061	0.00530411	0.0040487	0.00827035	0.000785524	0	0		0.00482555	-0.0171882	0.0275746	-0.0209512	0.00517061	0.00530411	0.0040487	0.00827035	0.000785524	0	0		0	0	0	0	0	0	0	0	0	0	0
Jiangxi	-0.000367712	-0.00112518	-0.0160919	0.000661699	0.00122286	0.00115001	0.00146928	0.00143188	0.00122513	0.000449857	0.000990875		1.36409e-05	-0.00328694	-0.0160446	0.00063382	0.00094797	0.00081874	0.000706536	0.000896935	0.00101378	0.000944986	0.00111732		-0.000381353	0.00216176	-4.72641e-05	2.7879e-05	0.000274888	0.000331273	0.000762745	0.000534948	0.000211344	-0.000495129	-0.000126444
Shandong	0.000783001	0.000489038	0.000519588	0.000849791	0.00122387	0.00184652	0.00197361	0.00366831	0.0084889	0.00976838	0.0124065		0.00233019	0.00148094	0.00874901	-0.00770235	0.0112179	-0.00910262	0.00204641	0.00195683	-0.00209628	0.010939	0.0126796		-0.00154718	-0.000991899	-0.00822942	0.00855214	-0.00999402	0.0109491	-7.28034e-05	0.00171148	0.0105852	-0.00117064	-0.000273024
Henan	0.00118755	0.00129169	0.000877091	0.00096842	0.00157502	0.00207687	0.00289006	0.00425614	0.00638547	0.00422131	0.00189032		0.00145058	0.000254713	0.00264097	0.000455238	-0.000526644	-0.00174873	-4.71905e-05	0.00753652	-0.00115935	-0.000255199	0.0048071		-0.000263031	0.00103698	-0.00176388	0.000513182	0.00210166	0.0038256	0.00293725	-0.00328037	0.00754482	0.00447651	-0.00291678
Hubei	0.00512257	0.00168807	0.00367249	0.00240905	0.00280497	0.00504495	0.00405017	0.00380353	0.00518174	0.00280283	0.00447769		0.00512257	0.00168807	0.00367249	0.00240905	0.00280497	0.00504495	0.00405017	0.00380353	0.00518174	0.00280283	0.00447769		-4.23916e-17	0	0	0	-2.2009e-17	2.2009e-17	0	2.37259e-17	-4.75708e-17	2.38449e-17	-2.32029e-17
Hunan	0.00151476	-8.44734e-05	0.000640846	0.00110665	0.00156154	0.00134975	0.00111859	0.00209583	0.00133931	0.000258973	0.00129253		-0.000821701	0.00159959	0.0016393	0.000911336	0.00148956	0.00129046	0.00120715	0.00127762	0.00148324	0.00135445	0.0015685		0.00233646	-0.00168406	-0.000998451	0.000195313	7.19769e-05	5.92927e-05	-8.8566e-05	0.000818204	-0.000143925	-0.00109548	-0.000275968
Hunan	0.00288381	0.00190541	0.00246659	0.00174973	0.00273616	0.00236182	0.00216733	0.00247776	0.00262572	0.00234716	0.00288028		0.00288381	0.00190541	0.00246659	0.00174973	0.00273616	0.00236182	0.00216733	0.00247776	0.00262572	0.00234716	0.00288028		-3.66854e-17	0	0	0	0	0	0	0	0	0	0
Guangxi	0.00155799	0.00107104	0.00123236	0.00293697	0.000430032	0.00235763	0.00197842	0.00268194	0.00300845	0.00201557	0.00335272		0.00154769	0.00111406	0.00149129	0.000413007	0.001967	0.00119312	0.00119915	0.00138338	0.00155407	0.00150562	0.00189117		1.02953e-05	-4.30218e-05	-0.000258926	0.00252397	-0.00153697	0.00116451	0.000779273	0.00129856	0.00145438	0.000509943	0.00146156
Hainan	-0.0144497	0.000442211	0.00278488	0.00241424	0.00420566	0.00532205	0.00575736	0.00782459	0.00202076	0.00128281	0.00428743		-0.0144497	0.000442211	0.00278488	0.00241424	0.00420566	0.00532205	0.00575736	0.00782459	0.00202076	0.00128281	0.00428743		0	0	0	0	0	0	0	0	0	0	0
Chongqing	0.000491844	0.000510824	0.00107823	0.00125118	0.00105098	0.00101774	0.00110713	0.000583076	0.00172263	-0.00182754	-0.00244851		0.00197287	0.00125698	0.00222867	0.000936399	0.00163503	0.00380107	0.00241054	0.00123798	-0.00471902	-0.000263203	-0.000724899		-0.00148102	-0.00074616	-0.00115043	0.00031478	-0.000584056	-0.00278333	-0.0013034	-0.000654905	0.00644164	-0.00156433	-0.00172361
Sichuan	0.00143396	0.00103351	0.000916702	0.00119723	0.000649241	0.00357199	0.00157871	0.00159105	0.0018535	0.00118156	0.00197606		0.00203803	0.00130803	0.00228147	0.000560228	-0.0028883	0.00828823	-0.0062254	0.00971629	-0.00673553	0.00140896	0.00170956		-0.000604066	-0.000274521	-0.00136477	0.000637002	0.00353754	-0.00471624	0.00780411	-0.00812524	0.00858903	-0.000227405	0.000266508
Guizhou	0.00229178	0.00213905	-0.0079723	0.000812409	-0.026332	0.00101532	0.00127181	0.00247949	0.0019229	0.00195978	0.00239931		0.00406204	-0.000697645	-0.00746257	0.000193666	-0.0270723	0.000661303	0.00057531	0.000592936	0.000827132	0.000797239	0.00107764		-0.00177026	0.0028367	-0.000509729	0.000618744	0.000740277	0.000354018	0.0006965	0.00188656	0.00109577	0.00116254	0.00132167
Yunnan	0.00268115	0.000895725	-0.00112481	-0.0331054	0.00136433	0.00148051	0.00146682	0.00133245	0.00212253	0.001794	0.00237795		0.00357724	0.00139862	-0.000130854	-0.0331791	0.00200129	0.00186929	0.00206017	0.00119461	0.00274415	-0.0089096	0.00122174		-0.00089609	-0.000502893	-0.000993957	7.36184e-05	-0.000636959	-0.000388781	-0.00059335	0.00013784	-0.000621617	0.0107036	0.0011562
Tibet	0.00639604	0.00406236	0.00460403	0.0125695	0.00405285	-0.0109219	0.00482611	-0.00632297	-0.00781058	-0.00370572	-0.00250602		0.0422758	0.00454273	0.00567176	0.0121147	0.00461195	-0.0243585	0.000367824	-0.00247363	-0.00240965	-0.00150674	-0.000606955		-0.0358798	-0.000480369	-0.00106773	0.000454812	-0.000559096	0.0134366	0.00445829	-0.00384934	-0.00540093	-0.00219898	-0.00189907
Shannxi	0.00277533	0.00215696	0.00210939	0.00267151	0.00259732	0.000349092	-0.000130477	0.00426282	0.0108212	0.00720952	0.00808992		-0.00330872	-0.00377563	0.000210633	-0.00991636	0.00259732	0.000349092	-0.000130477	0.00426282	0.0108212	0.00720952	0.00808992		0.00608406	0.00593258	0.00189876	0.0125879	7.06623e-17	-3.50568e-17	3.48559e-17	-3.48559e-17	0	0	0
Gansu	-0.00107525	-0.00095312	-0.000515187	-6.39255e-05	4.95409e-05	-0.0197458	0.000991102	0.000941504	0.00102511	0.00060657	0.00121267		-0.000516305	-0.00166253	0.000524133	0.000191024	0.00100035	-0.0188527	0.00189788	0.000888839	0.00244304	0.00133749	0.00134399		-0.000558941	0.000709412	-0.00103932	-0.00025495	-0.000950811	-0.000893176	-0.000906776	5.26652e-05	-0.00141793	-0.000730916	-0.000131317
Qinghai	0.00603957	-0.00277701	-0.0264283	0.00171499	-0.000194226	0.00146292	0.00125277	0.000959672	0.00157448	0.000566518	0.00162485		0.00669496	-0.00255191	-0.0267939	0.00047981	0.00160386	0.00836363	0.00230442	0.00125129	-0.00783782	0.0010702	0.00127024		-0.000655391	-0.000225101	0.000365613	0.00123518	-0.00179809	-0.00690071	-0.00105165	-0.000291614	0.0094123	-0.000503683	0.000354601
Ningxia	0.00104718	0.00170961	0.00156735	0.00111564	-0.00147862	-0.000868989	-0.00140512	-0.00176171	0.0048942	0.00479829	0.00352284		0.00143353	0.000626186	0.00231183	-0.000156726	-0.00235626	-0.000808621	-0.000584027	-0.00855206	0.00375249	-0.00549885	0.0179513		-0.000386343	0.00108342	-0.000744483	0.00127237	0.000877632	-6.03675e-05	-0.000821091	0.00679034	0.00114171	0.0102971	-0.0144285
Xinjiang	0.00140975	0.000755167	0.00417313	0.0010473	0.00341968	-0.00521822	0.0057506	-0.0137034	0.00270045	0.0037528	0.00726869		-0.00048517	-0.00919103	0.00417313	0.0010473	0.00341968	-0.00521822	0.0057506	-0.0137034	0.00270045	0.0037528	0.00726869		0.00189492	0.00994619	-4.26097e-17	0	0	0	-3.20822e-17	3.20822e-17	0	0	0
ACEY	2011	2012	2013	2014	2015	2016	2017	2018	2019	2020	2021	TC	2011	2012	2013	2014	2015	2016	2017	2018	2019	2020	2021	EC	2011	2012	2013	2014	2015	2016	2017	2018	2019	2020	2021
Beijing	0	0	0	0	0	0	0	0	0	0	0		0	0	0	0	0	0	0	0	0	0	0		0	0	0	0	0	0	0	0	0	0	0
Tianjin	0	0	0	0	0	0	0	0	0	0	0		0	0	0	0	0	0	0	0	0	0	0		0	0	0	0	0	0	0	0	0	0	0
Hebei	0	0	0	0	0	0	0	0	0	0	0		0	0	0	0	0	0	0	0	0	0	0		0	0	0	0	0	0	0	0	0	0	0
Shanxi	0.24026	0	0	0	0	0	0	0	0	0	0		0.24026	0	0	0	0	0	0	0	0	0	0		0	0	0	0	0	0	0	0	0	0	0
Inner Mongolia	0	0	0	0	0	0	0	0	0	0	0		0	0	0	0	0	0	0	0	0	0	0		0	0	0	0	0	0	0	0	0	0	0
Liaoning	0	0	0	0	0	0	0	0	0	0	0		0	0	0	0	0	0	0	0	0	0	0		0	0	0	0	0	0	0	0	0	0	0
Jilin	0	0	0	0	0	0	0	0	0	0	0		0	0	0	0	0	0	0	0	0	0	0		0	0	0	0	0	0	0	0	0	0	0
Heilongjiang	0	0	0	0	0	0	0	0	0	0	0		0	0	0	0	0	0	0	0	0	0	0		0	0	0	0	0	0	0	0	0	0	0
Shanghai	0	0	0	0	0	0	0	0	0	0	0		0	0	0	0	0	0	0	0	0	0	0		0	0	0	0	0	0	0	0	0	0	0
JIANGSU	0	0	0	0	0	0	0	0	0	0	0		0	0	0	0	0	0	0	0	0	0	0		0	0	0	0	0	0	0	0	0	0	0
Zhejiang	0	0	0	0	0	0	0	0	0	0	0		0	0	0	0	0	0	0	0	0	0	0		0	0	0	0	0	0	0	0	0	0	0
Anhui	0.0276293	0.225238	-0.167605	0.167605	0	0	0	0	0	0	0		0.0276293	0.225238	-0.167605	0.167605	0	0	0	0	0	0	0		0	0	0	0	0	0	0	0	0	0	0
Fujian	0	0	0	0	0	0	0	0	0	0	0		0	0	0	0	0	0	0	0	0	0	0		0	0	0	0	0	0	0	0	0	0	0
Jiangxi	0.0296496	0.0222619	0.210615	0	0	0	0	0	0	0	0		0.0296496	0.0222619	0.210615	0	0	0	0	0	0	0	0		0	0	0	0	0	0	0	0	0	0	0
Shandong	0	0	0	0	0	0	0	0	0	0	0		0	0	0	0	0	0	0	0	0	0	0		0	0	0	0	0	0	0	0	0	0	0
Henan	0	0	0	0	0	0	0	0	0	0	0		0	0	0	0	0	0	0	0	0	0	0		0	0	0	0	0	0	0	0	0	0	0
Hubei	0	0	0	0	0	0	0	0	0	0	0		0	0	0	0	0	0	0	0	0	0	0		0	0	0	0	0	0	0	0	0	0	0
Hunan	0	0	0	0	0	0	0	0	0	0	0		0	0	0	0	0	0	0	0	0	0	0		0	0	0	0	0	0	0	0	0	0	0
Hunan	0	0	0	0	0	0	0	0	0	0	0		0	0	0	0	0	0	0	0	0	0	0		0	0	0	0	0	0	0	0	0	0	0
Guangxi	0	0	0	0	0	0	0	0	0	0	0		0	0	0	0	0	0	0	0	0	0	0		0	0	0	0	0	0	0	0	0	0	0
Hainan	0	0	0	0	0	0	0	0	0	0	0		0	0	0	0	0	0	0	0	0	0	0		0	0	0	0	0	0	0	0	0	0	0
Chongqing	0	0	0	0	0	0	0	0	0	0	0		0	0	0	0	0	0	0	0	0	0	0		0	0	0	0	0	0	0	0	0	0	0
Sichuan	0	0	0	0	0	0	0	0	0	0	0		0	0	0	0	0	0	0	0	0	0	0		0	0	0	0	0	0	0	0	0	0	0
Guizhou	-0.0558096	0.0256489	0.138315	0.0266692	0.396457	0	0	0	0	0	0		-0.0558096	0.0256489	0.138315	0.0266692	0.396457	0	0	0	0	0	0		0	0	0	0	0	0	0	0	0	0	0
Yunnan	-0.0143571	0.00528141	0.0399719	0.419066	0	0	0	0	0	0	0		-0.0143571	0.00528141	0.0399719	0.419066	0	0	0	0	0	0	0		0	0	0	0	0	0	0	0	0	0	0
Tibet	-0.0487851	-0.0265477	-0.0327787	-0.0855451	-0.0158989	-0.159644	-0.00224138	0.08161	0.119495	0.0734938	0.0529441		-0.0487851	-0.0265477	-0.0327787	-0.0855451	-0.0158989	0.122669	0.0194917	0.0554405	0.0551786	0.0339655	0.0225919		0	0	0	0	0	-0.282313	-0.0217331	0.0261695	0.0643164	0.0395283	0.0303522
Shannxi	0	0	0	0	0	0	0	0	0	0	0		0	0	0	0	0	0	0	0	0	0	0		0	0	0	0	0	0	0	0	0	0	0
Gansu	0.0513514	0.0599333	0.0346004	0.0276193	0.0297336	0.281701	0	0	0	0	0		0.0513514	0.0599333	0.0346004	0.0276193	0.0297336	0.281701	0	0	0	0	0		0	0	0	0	0	0	0	0	0	0	0
Qinghai	-0.0451995	0.0459427	0.290777	0	0	0	0	0	0	0	0		-0.0451995	0.0459427	0.290777	0	0	0	0	0	0	0	0		0	0	0	0	0	0	0	0	0	0	0
Ningxia	0	0	0	0	0	0	0	0	0	0	0		0	0	0	0	0	0	0	0	0	0	0		0	0	0	0	0	0	0	0	0	0	0
Xinjiang	0	0	0	0	0	0	0	0	0	0	0		0	0	0	0	0	0	0	0	0	0	0		0	0	0	0	0	0	0	0	0	0	0
ACEZ	2011	2012	2013	2014	2015	2016	2017	2018	2019	2020	2021	TC	2011	2012	2013	2014	2015	2016	2017	2018	2019	2020	2021	EC	2011	2012	2013	2014	2015	2016	2017	2018	2019	2020	2021
Beijing	0.0324146	-0.0146862	0.0201021	-0.00627712	0.0117362	0.00469437	0.117367	-0.138812	0.0558388	-0.0612719	0.144245		0.0324146	-0.0146862	0.0201021	-0.00627712	0.0117362	0.00469437	0.117367	-0.138812	0.0558388	-0.0612719	0.144245		0	0	0	0	0	0	0	0	0	0	0
Tianjin	0.00458978	0.00123899	0.00859493	0.00269142	0.00546164	0.0251771	0.0218161	-0.000391301	0.0225604	0.0306073	0.0341835		-0.00152183	-0.00603238	0.00358311	-0.0271115	0.00326748	0.001062	0.020918	0.010428	-0.0560127	0.0306073	0.0838338		0.00611161	0.00727137	0.00501182	0.0298029	0.00219416	0.0241151	0.000898089	-0.0108193	0.0785731	0	-0.0496504
Hebei	0.00485887	0.00358475	0.00876667	-0.00298608	-0.00227852	-0.00156056	0.00131784	0.0581247	0.00701003	0.0157243	0.0131275		-0.0110782	-0.00587565	0.000819521	-0.0185556	-0.00267597	0.0241781	-0.00861044	0.0532319	0.0118048	-0.0247806	0.0139122		0.0159371	0.0094604	0.00794715	0.0155695	0.00039745	-0.0257387	0.00992828	0.00489284	-0.00479481	0.0405049	-0.000784745
Shanxi	-0.080859	0.00516926	0.000753892	0.00196456	-0.00115145	0.00209708	0.00321832	0.00142912	0.00283601	0.00604553	0.00510187		-0.0806509	0.00250812	0.00542203	-0.0277352	0.00557954	0.00384753	0.00440064	0.0373948	-0.0251817	0.00529225	0.0051566		-0.000208128	0.00266114	-0.00466814	0.0296998	-0.00673099	-0.00175045	-0.00118232	-0.0359657	0.0280177	0.00075328	-5.47361e-05
Inner Mongolia	0.00382972	0.0022792	0.00292387	-0.00168775	-0.00274486	-0.00206417	-0.00115892	-0.000395141	0.00215926	0.00109055	0.016044		-0.00893572	0.0031192	-0.0116426	0.00617932	-0.00369849	-0.00203905	-0.00264989	-0.000380001	0.00516378	-0.0158971	0.0457861		0.0127654	-0.00084	0.0145665	-0.00786707	0.00095363	-2.5124e-05	0.00149097	-1.51398e-05	-0.00300453	0.0169876	-0.0297421
Liaoning	0.00705665	0.00109319	0.0182785	-0.00220406	0.0119459	-0.0108165	0.00285466	0.00219966	0.00624529	0.00180565	0.00637824		-0.00256021	-0.00380509	-0.00433658	0.0125318	-0.0251103	0.0339088	0.0125204	0.01247	-0.000420493	0.0210603	0.00885835		0.00961686	0.00489829	0.0226151	-0.0147359	0.0370562	-0.0447254	-0.00966572	-0.0102703	0.00666578	-0.0192547	-0.00248011
Jilin	0.0028108	0.00155173	0.0153337	-0.00128696	-0.00697372	-0.00257944	-0.00318997	0.0505502	0.0129094	0.00791941	0.0171127		0.00401623	0.00269885	-0.00041915	-0.00997198	-0.00805594	0.00546837	-0.0105366	0.0557362	-0.0256677	-0.00487507	0.0105302		-0.00120543	-0.00114712	0.0157528	0.00868503	0.00108221	-0.00804781	0.00734667	-0.00518605	0.0385771	0.0127945	0.00658242
Heilongjiang	0.00443787	0.00414415	0.00238203	0.00774502	0.00457343	0.00332023	0.0047852	0.00567725	0.00303628	0.00193573	0.00817539		-0.000390443	0.000282595	0.018632	-0.0124269	-0.00447233	0.0131258	0.00623076	0.004654	0.00663571	0.0031114	0.00533048		0.00482831	0.00386156	-0.01625	0.0201719	0.00904576	-0.00980554	-0.00144556	0.00102324	-0.00359944	-0.00117567	0.00284491
Shanghai	0	0	0	0	-0.0240125	-0.0325249	0.00807372	0.0484637	-0.0533775	-0.0246958	-0.062182		0	0	0	0	-0.0240125	-0.0325249	0.00807372	0.0484637	-0.0533775	-0.0246958	0.0780734		0	0	0	0	0	0	0	0	0	0	-0.140255
JIANGSU	0.0192052	0.0312827	0.0242354	0.0198129	0.0153488	-0.000499829	0.013913	0.00263776	0.0129218	0.0125897	0.0158512		0.0192052	0.0312827	0.0242354	0.0198129	0.0153488	-0.000499829	0.013913	0.00263776	0.0129218	0.0125897	0.0158512		-1.34719e-16	4.88418e-17	-8.12903e-17	1.60111e-16	-1.62294e-16	8.34738e-17	0	-1.12392e-16	3.56519e-17	7.67406e-17	0
Zhejiang	0.00285937	0.0023754	0.0065738	-0.0399526	0.00355796	0.00355632	0.00765375	0.0053642	0.00989874	0.0112121	0.0194892		0.0227762	-0.0102212	0.0242387	-0.0628588	0.00289075	0.0314661	0.00504503	0.00434236	0.0114396	-0.0256098	0.0472632		-0.0199168	0.0125966	-0.0176649	0.0229062	0.000667211	-0.0279098	0.00260872	0.00102184	-0.00154084	0.0368219	-0.0277739
Anhui	-0.00386028	-0.0670586	0.0428473	-0.0473373	0.00264442	0.00326051	0.0028746	0.00125772	0.00237112	0.00159517	0.00198749		-0.00233225	-0.0997396	0.0622169	-0.0476401	0.00320321	0.00270526	0.00360569	0.00514527	0.00500433	0.0045637	0.00413463		-0.00152803	0.032681	-0.0193696	0.000302812	-0.000558792	0.000555243	-0.000731086	-0.00388755	-0.00263321	-0.00296853	-0.00214714
Fujian	0.00949735	-0.0452488	0.0423819	-0.0439747	0.0145087	0.00837034	0.00871715	0.0176245	0.033306	0.0196761	0.0336032		0.00949735	-0.0452488	0.0423819	-0.0439747	0.0145087	0.00837034	0.00871715	0.0176245	0.033306	0.0196761	0.0336032		1.86945e-16	0	0	0	0	-2.07999e-16	2.07999e-16	0	-3.68681e-16	3.68681e-16	0
Jiangxi	-0.00155537	-0.00578791	-0.0675779	0.00278175	0.00431813	0.00408646	0.0054549	0.00507292	0.00440852	0.00351639	0.00432507		-0.00176162	-0.0343839	-0.0611309	0.00325249	0.00308528	0.00291443	0.00356779	0.00535232	0.00582334	0.00546079	0.00508606		0.000206246	0.028596	-0.00644695	-0.000470736	0.00123285	0.00117202	0.00188711	-0.000279404	-0.00141483	-0.0019444	-0.000760983
Shandong	0.00307441	0.00126891	0.00880684	0.00183664	0.00408061	0.00281466	0.00532447	0.0106572	0.0234743	0.0277423	0.0363984		0.00452691	-0.000755476	0.00332563	-0.0134548	0.00958417	-0.0184216	0.00294796	0.00417689	0.0229429	0.0301294	0.0361462		-0.0014525	0.00202439	0.00548121	0.0152915	-0.00550356	0.0212363	0.00237651	0.00648029	0.000531396	-0.00238718	0.000252211
Henan	0.00369353	0.00410942	0.00854168	0.00242647	0.00519151	0.00773595	0.00943464	0.01614	0.0225796	0.0121399	0.0069499		-0.00266047	-0.00672569	0.0118858	0.000521395	-0.0102054	0.0156746	0.00404479	0.0124955	0.0203493	-0.0219575	0.0170462		0.00635401	0.0108351	-0.00334411	0.00190508	0.0153969	-0.0079386	0.00538985	0.00364449	0.00223027	0.0340974	-0.0100963
Hubei	0.0181976	0.00605956	0.0049842	0.00728256	0.0119092	0.0173095	0.015529	0.0139781	0.0146871	0.00718958	0.0136861		0.0181976	0.00605956	0.0049842	0.00728256	0.0119092	0.0173095	0.015529	0.0139781	0.0146871	0.00718958	0.0136861		-1.09721e-16	0	0	0	0	0	0	6.04474e-17	-1.20775e-16	6.03276e-17	0
Hunan	0.00664083	0.00212769	-0.0070957	0.00427106	0.00523783	0.00448487	0.00366452	0.00482279	0.00500687	0.0041138	0.00536062		-0.0271942	0.00571944	0.0163904	0.00462176	0.00480846	0.00458039	0.00599702	0.00774952	0.0080251	0.00741238	0.00684685		0.0338351	-0.00359175	-0.0234861	-0.0003507	0.000429368	-9.55232e-05	-0.00233251	-0.00292673	-0.00301822	-0.00329858	-0.00148623
Hunan	0.00872648	0.00622723	0.0132977	0.00732774	0.00796974	0.00737842	0.00902209	0.0120636	0.0129625	0.0123787	0.0119094		0.00872648	0.00622723	0.0132977	0.00732774	0.00796974	0.00737842	0.00902209	0.0120636	0.0129625	0.0123787	0.0119094		0	0	0	0	0	0	0	0	0	0	0
Guangxi	0.00699511	0.00638209	0.00378157	0.00901893	0.00474652	0.00691478	0.00773632	0.0100251	0.0135773	0.010588	0.0130732		0.00475168	0.00455303	0.0143252	0.00469517	0.00707852	0.00570573	0.00724618	0.009799	0.0102775	0.0102324	0.00987514		0.00224343	0.00182906	-0.0105436	0.00432375	-0.002332	0.00120905	0.000490145	0.000226059	0.00329973	0.00035567	0.00319809
Hainan	-0.0490444	0.00105423	0.00745625	0.0112954	0.0108867	0.00418296	0.0159221	0.0269613	0.00186553	0.00606565	0.0165735		-0.0490444	0.00105423	0.00745625	0.0112954	0.0108867	0.00418296	0.0159221	0.0269613	0.00186553	0.00606565	0.0165735		0	0	0	0	0	0	0	0	0	0	0
Chongqing	0.00393889	0.00394499	0.00885713	0.00583803	0.00513749	0.00587649	0.00583346	0.00328727	0.00949869	-0.00586931	-0.00944974		0.00668969	0.00417908	0.00696566	0.00380273	0.00172936	0.0129472	0.01015	0.00863422	-0.0254752	0.00206051	-0.000738882		-0.00275079	-0.000234086	0.00189147	0.00203531	0.00340813	-0.0070707	-0.00431657	-0.00534695	0.0349739	-0.00792981	-0.00871086
Sichuan	0.00554132	0.00370382	0.00628076	0.00386815	0.00135438	0.013776	0.00591976	0.00553081	0.00852281	0.00595867	0.00803408		0.00654121	0.00314903	0.00332713	-0.000372839	-0.029075	0.0409573	-0.0306959	0.0462036	-0.0265513	0.0093664	0.00871738		-0.000999891	0.000554785	0.00295363	0.00424099	0.0304294	-0.0271813	0.0366156	-0.0406728	0.0350741	-0.00340773	-0.000683293
Guizhou	0.00566143	0.0154482	0	0	-0.164083	0.00544017	0.0067198	0.010805	0.00979407	0.0102459	0.0131175		0.0145344	-0.0213567	-0.0154456	-0.000426886	-0.163883	0.00340227	0.00432955	0.00578736	0.0069446	0.00685705	0.00688943		-0.008873	0.0368049	0.0154456	0.000426886	-0.000199536	0.0020379	0.00239025	0.00501768	0.00284947	0.00338889	0.00622805
Yunnan	0.0137925	0.0042884	0	-0.167548	0.00453479	0.00472739	0.00534923	0.00582743	0.00968827	0.00666418	0.00908656		0.0155052	0.0051351	-0.000759842	-0.165209	0.00592781	0.000540252	0.00725332	0.00663393	0.00866626	-0.0327732	0.00644436		-0.00171272	-0.000846702	0.000759842	-0.00233867	-0.00139302	0.00418714	-0.00190409	-0.000806499	0.00102201	0.0394373	0.0026422
Tibet	0.00864004	0.00542701	0.0127077	0.0201854	0.00630589	-0.00758523	0.00197735	-0.00667728	-0.017061	-0.00804927	-0.00446574		0.21003	0.00730675	0.01226	0.0206317	0.0071471	-0.0418851	0.000543509	-0.00230703	-0.00273298	-0.00133934	-0.000608525		-0.20139	-0.00187973	0.000447723	-0.00044624	-0.00084121	0.0342999	0.00143384	-0.00437025	-0.014328	-0.00670993	-0.00385721
Shannxi	0.01138	0.00764048	0.012482	0.00897243	0.00993167	0.00398219	-0.00191161	0.0110441	0.0304462	0.0141739	0.0232137		-0.0139802	-0.0101169	-0.00191301	0.00792287	0.00993167	0.00398219	-0.00191161	0.0110441	0.0304462	0.0141739	0.0232137		0.0253603	0.0177574	0.014395	0.00104957	0	0	0	0	0	0	0
Gansu	-0.00534049	-0.00523118	-0.00134444	-0.00182943	-0.00101047	-0.0857365	0.00430135	0.00436421	0.00597307	0.0040608	0.00593318		-0.0048017	-0.00852472	-0.00115136	0.000723387	-0.000271212	-0.0895663	0.00552533	0.00490358	0.00600277	0.00534608	0.00640515		-0.000538793	0.00329354	-0.000193089	-0.00255282	-0.000739254	0.00382979	-0.00122398	-0.000539373	-2.96922e-05	-0.00128527	-0.000471965
Qinghai	0.0228109	-0.00609869	-0.0701308	0.00854646	-0.00576889	0.00398269	0.00296491	0.00137499	0.00608454	0.00271217	0.00574903		0.0224294	-0.00751792	-0.0954799	0.00220708	0.00773907	0.0371594	0.00679187	0.00568571	-0.0278455	0.00612637	0.00559962		0.000381517	0.00141922	0.0253491	0.00633938	-0.013508	-0.0331767	-0.00382696	-0.00431072	0.03393	-0.0034142	0.000149412
Ningxia	0.00240086	0.00315809	0.00302005	0.00291122	-0.0039657	-0.00330963	-0.00234366	-0.00420266	0.0131685	0.0136353	0.008942		0.00389165	0.00157341	0.00353098	0.000621743	-0.0126153	-0.00816106	-0.00424072	-0.0133816	0.0107242	-0.00782794	0.043971		-0.00149078	0.00158468	-0.000510921	0.00228948	0.00864957	0.00485143	0.00189706	0.00917898	0.00244429	0.0214633	-0.0350289
Xinjiang	0.00397313	0.000742888	-0.00841769	0.0100615	0.0066251	0.00572193	0.0141523	0.0373061	0.0105197	0.0206531	0.0276615		-0.000839264	-0.124283	-0.00841769	0.0100615	0.0066251	0.00572193	0.0141523	0.0373061	0.0105197	0.0206531	0.0276615		0.0048124	0.125026	-4.79303e-16	1.64123e-16	0	0	-1.05256e-16	1.05256e-16	-6.96081e-17	6.96081e-17	-6.91738e-17

## Sheet: Total efficiency decomposition
ACEX-1	2011	2012	2013	2014	2015	2016	2017	2018	2019	2020	2021	TC	2011	2012	2013	2014	2015	2016	2017	2018	2019	2020	2021	EC	2011	2012	2013	2014	2015	2016	2017	2018	2019	2020	2021
北京	0.00170515	0	0	-0.0091151	0.00284114	-0.00560579	0.0118797	-0.0422893	0.011016	-0.0152299	0.0465032		0.00170515	0	0	-0.0091151	0.00284114	-0.00560579	0.0118797	-0.0422893	0.011016	-0.0152299	0.0465032		0	0	0	0	0	0	0	0	0	0	0
天津	0.00595484	0.00295188	0.00554912	0.0045877	0.00725025	0	0	0	0	0	0		0.00595484	0.00295188	0.00554912	0.0045877	0.00725025	0	0	0	0	0	0		0	0	0	0	0	0	0	0	0	0	0
河北	0.00743487	0.00496328	0.00486583	0	0	0	0	0	0	0	0		0.00743487	0.00496328	0.00486583	0	0	0	0	0	0	0	0		0	0	0	0	0	0	0	0	0	0	0
山西	-0.0553181	0.00400793	0.00264331	0.00230198	0.000648224	0.00239821	0.003153	0.00117337	0.00198494	0.00463881	0.00378495		-0.0564206	0.00145011	0.0033332	-0.0229817	0.00368046	0.00270479	0.00353489	0.0284354	-0.0190775	0.00455492	0.00404367		0.00110251	0.00255781	-0.000689883	0.0252837	-0.00303224	-0.000306576	-0.000381897	-0.027262	0.0210625	8.38951e-05	-0.000258722
内蒙古	0.00843821	0.00415125	0.00461337	0	0	0	0	0	0	0	0		0.00843821	0.00415125	0.00461337	0	0	0	0	0	0	0	0		0	0	0	0	0	0	0	0	0	0	0
辽宁	0.00806759	0.00593522	0.00514531	0.00148854	0.0130238	-0.00790885	0.00347725	0.00246677	0.00588815	0.00222007	0.00407605		0.00577671	0.00593522	0.00514531	0.00148854	0.0130238	-0.00790885	0.00347725	0.00246677	0.00588815	0.00222007	0.00516614		0.00229088	0	0	0	0	0	0	0	0	0	-0.00109009
吉林	0.00522502	0.00589971	0.00713944	0.00598324	0	0	0	0	0	0	0		0.00403015	0.00233546	0.00692897	0.00598324	0	0	0	0	0	0	0		0.00119486	0.00356425	0.000210477	0	0	0	0	0	0	0	0
黑龙江	0.00206304	0	0	0	0	0	0	0	0	0	0		0.00206304	0	0	0	0.0263131	-0.0263131	0	0	0	0	0		0	0	0	0	-0.0263131	0.0263131	0	0	0	0	0
上海	0	0	0	0	0	0	0	0	-0.00163137	-0.000515164	0.000732433		0	0	0	0	0	0	0	0	-0.00163137	-0.000515164	0.00214653		0	0	0	0	0	0	0	0	0	0	-0.0014141
江苏	0	0	0	0	0	0	0	0	0	0	0		0	0	0	0	0	0	0	0	0	0	0		0	0	0	0	0	0	0	0	0	0	0
浙江	0.00356568	0.00331069	0.00299543	-0.0209574	0.00454284	0.00467495	0.00742145	0.00529726	0.00665243	0.00354002	0		0.00119559	0.000628765	0.00663969	-0.0246017	0.00454284	0.00550563	0.00659077	0.00529726	0.00665243	0.00354002	0		0.00237009	0.00268193	-0.00364426	0.00364426	0	-0.00083068	0.00083068	0	0	0	0
安徽	0	-0.052248	0.052248	-0.0430034	0.00571681	0.00415259	0.00602607	0.00429756	0.00577347	0.00497718	0.00642115		-0.000974156	-0.0802672	0.0496715	-0.0461738	0.00217474	0.00259594	0.00345312	0.00472269	0.00552258	0.00571023	0.00499833		0.000974156	0.0280192	0.00257645	0.00317039	0.00354207	0.00155665	0.00257294	-0.000425125	0.000250882	-0.00073305	0.00142283
福建	0.00453442	-0.0182515	0.02713	-0.0198485	0.00491376	0.00373154	0.00513962	0.0102024	0.00542525	0.00474944	0.00457337		0.00453442	-0.0182515	0.02713	-0.0198485	0.00491376	0.00373154	0.00513962	0.0102024	0.00542525	0.00474944	0.00457337		6.34791e-17	0	0	0	0	0	0	0	0	0	0
江西	0	0	-0.0508452	0.00344034	0.00527702	0.00452773	0.00546909	0.00447273	0.00446075	0.0045265	0.00478594		-0.00117196	-0.0250013	-0.0540131	0.00281096	0.00208307	0.00226263	0.00332762	0.0043929	0.00535022	0.00537011	0.00468754		0.00117196	0.0250013	0.00316785	0.000629375	0.00319395	0.0022651	0.00214147	7.98267e-05	-0.00088947	-0.000843606	9.83993e-05
山东	0.00371778	0.00340467	0.00464367	0.00491876	0.00514539	0.00561642	0.00517044	0.00388916	0	0	0		0.00371778	0.00340467	0.00464367	0.00491876	0.00514539	0.00561642	0.00517044	0.00388916	0	0	0		0	0	0	0	0	0	0	0	0	0	0
河南	0.00464807	0.00489789	0.00507338	0.00512715	0.00703592	0.0078039	0.00627524	0	0	0	0		-0.00179371	-0.00422206	0.00507338	0.00512715	0.00703592	0.0078039	0.00627524	0	0	0	0		0.00644178	0.00911995	0	0	0	0	0	0	0	0	0
湖北	0	0	0	0	0	0	0	0	0	0	0		0	0	0	0	0	0	0	0	0	0	0		0	0	0	0	0	0	0	0	0	0	0
湖南	0.00402083	0.000984608	0.00195001	0.00291882	0.00316829	0.00293463	0.00236028	0.00257681	0.0030517	0.00349038	0.00319189		-0.0138419	0.00493052	0.0020606	0.00293302	0.00268657	0.00253524	0.00372787	0.00419918	0.00482353	0.00471866	0.00407765		0.0178627	-0.00394592	-0.00011059	-1.41959e-05	0.000481723	0.000399387	-0.00136759	-0.00162238	-0.00177184	-0.00122828	-0.000885764
广东	0.00709695	0.00429244	0.00249752	0.00361425	0.00346402	0.00322229	0.00424651	0.00491655	0.00587293	0.00599793	0.00531536		0.00709695	0.00429244	0.00249752	0.00361425	0.00346402	0.00322229	0.00424651	0.00491655	0.00587293	0.00599793	0.00531536		-3.89968e-17	0	0	0	-3.66687e-17	3.66687e-17	0	0	0	0	0
广西	0.00325106	0.00261211	0.00245452	0.00302469	0.00317193	0.00308779	0.00365275	0.0049375	0.00573908	0.00541459	0.00567782		0.00531271	0.00338313	0.00151209	0.00248997	0.00233643	0.00219057	0.00307417	0.00349958	0.0043702	0.00463098	0.00417033		-0.00206165	-0.000771025	0.000942424	0.000534716	0.000835501	0.000897221	0.000578576	0.00143792	0.00136888	0.000783611	0.00150749
海南	-0.0179794	0.000599061	0.00339564	0.00438591	0.00436599	0.00441208	0.00504275	0.00891606	-0.00077342	0.00246204	0.00529579		-0.0179794	0.000599061	0.00339564	0.00438591	0.00436599	0.00441208	0.00504275	0.00891606	-0.00077342	0.00246204	0.00529579		0	0	0	0	0	0	0	0	0	0	0
重庆	0.00517545	0.00510158	0.00555082	0.00570151	0.00671724	0.00702146	0.00730798	0.00602003	0.0100028	0.00257503	0		0.00214248	0.00129502	0.00315076	0.000723212	-5.20803e-06	0.0101365	0.00426943	0.00396919	-0.0165401	0.00257503	0		0.00303296	0.00380656	0.00240006	0.0049783	0.00672245	-0.00311503	0.00303856	0.00205084	0.0265429	0	0
四川	0.00465867	0.00350394	0.00326569	0.00362279	0.00298733	0.00961171	0.00554324	0.00533219	0.00650241	0.00588242	0.0067472		0.0022464	0.000930435	0.000917308	-0.00138047	-0.0161144	0.0231134	-0.0187618	0.0244967	-0.0144864	0.00574806	0.00510531		0.00241227	0.0025735	0.00234838	0.00500326	0.0191017	-0.0135017	0.024305	-0.0191645	0.0209888	0.000134359	0.00164189
贵州	0.00857891	0.0119881	-0.0121033	0.00596098	-0.0632647	0.00360481	0.00412658	0.00480784	0.00516172	0.00510914	0.00621684		0.00949314	-0.0050805	-0.0145567	0.00295159	-0.0665596	0.00108561	0.00183144	0.00235589	0.00317072	0.00345931	0.00320535		-0.000914225	0.0170686	0.0024535	0.00300939	0.00329489	0.0025192	0.00229515	0.00245196	0.00199101	0.00164983	0.00301149
云南	0.0087247	0.00657347	0.00143888	-0.067769	0.00293181	0.00309262	0.00331362	0.0038217	0.00514882	0.00453204	0.0053697		0.00774801	0.00481407	0.000410858	-0.0683992	0.00216817	0.00165309	0.00222792	0.00218677	0.00273258	-0.0133372	0.00312067		0.000976686	0.0017594	0.00102802	0.000630174	0.000763644	0.00143953	0.00108571	0.00163493	0.00241624	0.0178693	0.00224904
西藏	0.00723751	0.00485369	0.00675241	0.0152428	0.00571246	-0.00304383	0.00364886	-0.00360417	-0.0107419	-0.00513516	-0.00368466		0.0769424	0.00620732	0.00627227	0.0150092	0.00557042	-0.0300224	0.000787844	-0.00191355	-0.00181102	-0.000684352	-0.000434744		-0.0697049	-0.00135363	0.000480143	0.000233529	0.000142041	0.0269786	0.00286101	-0.00169061	-0.0089309	-0.0044508	-0.00324992
陕西	0.00866725	0.00884222	0.00571925	0.00633443	0.00690347	0.00466507	0	0	0	0	0		0.00866725	0.00884222	0.00571925	0.00633443	0.00690347	0.00466507	0	0	0	0	0		0	0	0	0	0	0	0	0	0	0	0
甘肃	0	0	0	0	0	-0.0612018	0.00309078	0.00325598	0.00419329	0.00372504	0.00457299		-0.0018795	-0.00437051	-0.000685986	0.000143562	-0.000493478	-0.0619206	0.00231139	0.00206339	0.00236643	0.00313824	0.00334589		0.0018795	0.00437051	0.000685986	-0.000143562	0.000493478	0.000718787	0.000779394	0.00119259	0.00182686	0.000586802	0.0012271
青海	0.01834	0	-0.0603559	0.00481917	0.00105578	0.00458342	0.00392215	0.0038566	0.00474764	0.00544984	0.00545962		0.0193177	-0.0021387	-0.0639784	0.00169401	0.00304861	0.0255191	0.00301262	0.0028127	-0.0186264	0.00449544	0.00406468		-0.000977718	0.0021387	0.00362253	0.00312517	-0.00199283	-0.0209356	0.000909525	0.0010439	0.023374	0.000954395	0.00139494
宁夏	0.00575402	0.00841887	0.0067188	0.00583052	0	0	0	0	0	0	0		0.00382196	0.00239978	0.0067188	0.00583052	0	0	0	0	0	0	0		0.00193206	0.00601909	0	0	0	0	0	0	0	0	0
新疆	0.00420875	0.0135645	-0.00519686	-0.0102775	0.00285519	0.0026477	0.0137134	0	0	0	0		0.0115659	-0.00374185	-0.00519686	-0.0102775	0.00285519	0.0026477	0.0137134	0	0	0	0		-0.00735711	0.0173064	0	0	0	0	0	0	0	0	0
	0.00218617	0.00130186	0.00107384	-0.00263443	0.00117626	0.000129955	0.0036768	0.00110797	0.00253144	0.00156162	0.00371095		0.00339176	-0.00256642	0.000574775	-0.00425006	0.000942921	-0.000657075	0.00239781	0.00240708	-0.000314683	0.001084	0.00352855		-0.00120559	0.00386828	0.000499068	0.00161563	0.000233334	0.00078703	0.00127898	-0.00129912	0.00284612	0.000477627	0.000182406
ACEX-2	2011	2012	2013	2014	2015	2016	2017	2018	2019	2020	2021		2011	2012	2013	2014	2015	2016	2017	2018	2019	2020	2021		2011	2012	2013	2014	2015	2016	2017	2018	2019	2020	2021
北京	0.0176894	0.000626442	0.00980014	-0.00612439	0.00926618	0.028117	0.0129854	-0.0404674	-0.00193223	0.000326371	0.0420732		0.0176894	0.000626442	0.00980014	-0.00612439	0.00926618	0.028117	0.0129854	-0.0404674	-0.00193223	0.000326371	0.0420732		0	0	0	0	0	0	0	0	0	0	0
天津	0.00267071	0.002111	0.00335939	0.00186527	0.00256456	0.0204453	0.00936924	0.0272528	0.0072442	0.0120771	0.00852809		0.00108568	-0.00183286	-0.0138282	-0.006536	0.000716574	-0.000902972	0.0047833	-0.000388217	-0.0270856	0.0120771	0.0348772		0.00158503	0.00394387	0.0171876	0.00840128	0.00184799	0.0213482	0.00458594	0.027641	0.0343298	0	-0.0263491
河北	0.00130475	0.000616953	0.000862213	0.0011664	0.00106765	0.0241287	0.00350102	0.0138879	0.00177233	0.00594114	0.0065916		-0.00498439	-0.00399836	0.000212032	0.000906279	0.00127235	-0.000555573	-0.00382315	0.0168827	0.00111797	0.00100854	0.00596237		0.00628914	0.00461532	0.000650181	0.000260121	-0.000204703	0.0246842	0.00732417	-0.00299486	0.000654367	0.00493261	0.000629233
山西	-0.0329832	0.000513792	-9.1393e-05	2.36542e-05	-0.00038743	0.0352701	0.0227869	-0.00287544	-0.00242547	0.000489194	0.00285313		-0.0338675	-0.00149591	0.00084135	-0.00357745	0.000953857	-0.00056382	-0.00102242	0.00288085	0.00686665	0.00359941	0.00374156		0.000884231	0.0020097	-0.000932743	0.00360111	-0.00134129	0.0358339	0.0238093	-0.00575629	-0.00929212	-0.00311022	-0.000888421
内蒙古	0.00182892	0.00112181	0.00374477	-0.00114566	0.00172748	0.00994811	4.02669e-05	-3.41973e-05	0.000314469	-0.00240846	0.00729089		-0.00861639	0.00142951	-0.00229007	0.0041131	0.00335515	-0.000757532	-0.00443862	0.00391205	0.00446624	-0.00696382	0.0213487		0.0104453	-0.000307696	0.00603485	-0.00525876	-0.00162766	0.0107056	0.00447889	-0.00394624	-0.00415178	0.00455536	-0.0140578
辽宁	0.00322618	0.00112033	0.00117459	-0.0018524	0.00877317	0.0187478	0.00147322	0.0012404	0.00075259	-0.00327685	0.00305139		0.00390996	0.00156612	-0.010187	0.0130137	-0.0145606	0.017592	-0.00894126	0.00872578	-0.000287313	0.00571409	0.00292407		-0.000683776	-0.000445791	0.0113616	-0.0148661	0.0233338	0.0011558	0.0104145	-0.00748538	0.0010399	-0.00899093	0.000127328
吉林	-0.00128925	-0.00198341	-0.000433525	9.86228e-05	-0.000614151	0.0047063	0.00200713	0.0117129	0.00391372	-0.000595591	0.00472245		0.00168877	-0.00127051	0.000308174	-0.00167142	0.00231985	0.0052708	-0.00417441	0.0179642	-0.00912434	0.0045919	0.00476625		-0.00297802	-0.000712892	-0.000741699	0.00177005	-0.002934	-0.000564498	0.00618154	-0.00625128	0.0130381	-0.0051875	-4.37951e-05
黑龙江	0.00472659	0.00277013	0.00425046	0.00394546	0.00333337	0.00460594	0.00309158	0.002383	-0.000273748	-0.00331754	0.00257113		-0.00593675	-3.82217e-05	0.0202476	-0.00391294	-0.00219798	0.00572564	0.00340948	0.00380096	0.0035372	0.00332647	0.00375921		0.0106633	0.00280835	-0.0159971	0.00785839	0.00553136	-0.00111971	-0.000317894	-0.00141796	-0.00381095	-0.00664401	-0.00118808
上海	0	0	0	0	-0.00317706	-0.00756583	0.0107429	0	0	0	0		0	0	0	0	-0.00317706	-0.00756583	0.0107429	0	0	0	0		0	0	0	0	0	0	0	0	0	0	0
江苏	0.0110738	0.0171686	0.0056604	0.00572065	0.00409306	-0.00112434	0.00536894	0.00114874	0.00353307	0.00331633	0.0046084		0.0110738	0.0171686	0.0056604	0.00572065	0.00409306	-0.00112434	0.00536894	0.00114874	0.00353307	0.00331633	0.0046084		0	0	0	0	0	5.30476e-17	-7.51586e-19	-9.87753e-17	4.64794e-17	-5.16743e-17	5.16743e-17
浙江	0.0003251	-9.26662e-05	0.00124606	0.0104671	0.0046112	0.0115989	0.00689424	0.00590543	0.00768464	0.0118376	0.0157819		0.00657245	-0.00401432	0.00315648	0.00196579	0.00319128	0.0121874	-0.00744817	0.00384698	0.000350725	-0.00232347	0.011857		-0.00624735	0.00392166	-0.00191042	0.00850136	0.00141992	-0.000588402	0.0143424	0.00205845	0.00733391	0.0141611	0.00392482
安徽	-0.00531095	-0.0382174	0.0287084	-0.0285061	0.000625793	-0.000767094	0.00575725	-0.000724278	0.000826452	2.79097e-05	0.0008883		-0.00402499	-0.0448784	0.0293066	-0.0282942	0.00065342	0.00910769	0.000817387	0.00242927	0.00233956	0.00197212	0.00202954		-0.00128597	0.006661	-0.000598206	-0.000211861	-2.76271e-05	-0.00987478	0.00493986	-0.00315355	-0.00151311	-0.00194421	-0.00114124
福建	0.00110504	0.012671	-0.0112737	0.0142245	0.0039042	0.0162673	0.00987472	0.00527728	0	0	0		0.00110504	0.012671	-0.0112737	0.0142245	0.0039042	0.0162673	0.00987472	0.00527728	0	0	0		0	0	0	0	0	0	0	0	0	0	0
江西	-0.00656338	-0.00655478	0.0157729	-0.000928766	-0.000343565	0.00530952	0.000568731	0.000781564	0.00020363	-0.000710165	0.00234024		-0.00409524	-0.00802364	-0.0453997	0.00210114	0.0016699	0.0132189	0.00319513	0.0035546	0.00385806	0.00315913	0.00318679		-0.00246815	0.00146886	0.0611726	-0.00302991	-0.00201347	-0.00790937	-0.0026264	-0.00277304	-0.00365443	-0.00386929	-0.000846553
山东	-6.79363e-05	-8.04149e-05	0.000925198	0.000907365	0.00146903	0.0238521	0.000660858	0.00264811	0.00605416	0.00685772	0.0117844		0.000948564	-9.52842e-05	-0.0075363	-0.0021902	0.00342328	-0.00811557	-0.00265681	0.00359304	0.00296038	0.0083768	0.00977675		-0.0010165	1.48693e-05	0.0084615	0.00309757	-0.00195425	0.0319677	0.00331766	-0.000944932	0.00309378	-0.00151908	0.00200766
河南	0.000596384	0.000416961	0.000815199	0.000515128	0.001932	0.0147747	0.00328988	0.00747895	0.0107218	0.00696439	0.00329765		-0.000345669	-0.00242733	0.00063789	0.000142363	-0.00242165	0.00179348	-0.00250144	0.0113611	0.0033332	0.00350506	0.00807501		0.000942053	0.00284429	0.000177309	0.000372765	0.00435365	0.0129812	0.00579131	-0.00388218	0.00738862	0.00345933	-0.00477736
湖北	0.0103198	0.000403639	0.00396316	0.00143273	0.00521715	0.0193841	0.00631172	0.00634982	0.00660007	0.00601799	0.00730849		0.0103198	0.000403639	0.00396316	0.00143273	0.00521715	0.0193841	0.00631172	0.00634982	0.00660007	0.00601799	0.00730849		-7.92176e-17	0	0	0	0	0	0	3.74989e-17	-9.63633e-17	5.88644e-17	0
湖南	0.000457606	-0.00230999	-0.00108611	-0.000101503	0.000272454	0.000252866	0.000240517	0.00108218	0.000939017	0.0013709	0.00121389		-0.0044696	0.00147253	0.000662912	0.00142435	0.00114513	0.0120308	0.00253697	0.00270819	0.00296729	0.0024334	0.00261812		0.00492721	-0.00378252	-0.00174902	-0.00152585	-0.000872678	-0.011778	-0.00229646	-0.00162601	-0.00202828	-0.0010625	-0.00140423
广东	0.00269687	0.000445208	0.000184248	0.00183562	0.00173858	0.019649	0.00506339	0.00602863	0.00689762	0.00604399	0.00672763		0.00269687	0.000445208	0.000184248	0.00183562	0.00173858	0.019649	0.00506339	0.00602863	0.00689762	0.00604399	0.00672763		0	0	0	0	0	0	0	0	0	0	0
广西	-0.00271458	0.000432034	-0.000787124	-0.000172142	-0.00100733	0.00905799	0.00121161	0.00335568	0.0041148	0.00424652	0.00414974		0.00349617	0.00021405	0.000551072	0.00176853	0.00198412	0.0124903	0.00326817	0.00345099	0.00391646	0.00341888	0.00387611		-0.00621074	0.000217984	-0.0013382	-0.00194067	-0.00299145	-0.00343228	-0.00205656	-9.53175e-05	0.000198343	0.000827633	0.000273628
海南	0.0131927	-0.00281947	0.00244432	0.00481529	0.0106232	0.0051044	-0.00688511	0.00643332	0.00629005	0.00141061	0.00390869		0.0131927	-0.00281947	0.00244432	0.00481529	0.0106232	0.0051044	-0.00688511	0.00643332	0.00629005	0.00141061	0.00390869		0	0	0	0	0	0	0	0	0	0	0
重庆	-0.00102213	0.00267387	0.000959474	0.000164119	5.50461e-05	0.0024967	0.00127329	-0.00297534	0.00257702	0.00602911	0.00578163		0.00224451	-0.00411442	0.00161891	0.00274239	0.00521997	0.00787106	-0.00496256	0.00673301	0.00512025	0.00394205	0.00497126		-0.00326664	0.00678829	-0.000659432	-0.00257827	-0.00516493	-0.00537436	0.00623585	-0.00970835	-0.00254323	0.00208706	0.000810372
四川	-0.00258031	-0.00283347	-0.00303226	-0.00116954	-0.00263981	0.0131287	0.00158045	0.000441702	0.00385947	0.00313578	0.00347709		0.00309015	-0.00271512	0.00218827	0.00204083	-0.0062339	0.0193584	9.84211e-05	0.0033246	0.00652723	0.00425175	0.00463759		-0.00567046	-0.000118354	-0.00522053	-0.00321037	0.00359409	-0.00622967	0.00148203	-0.0028829	-0.00266776	-0.00111596	-0.0011605
贵州	0	-0.00769797	-0.027962	-0.00664643	-0.0754965	0.0171059	0.000447353	-0.000335736	0.00244554	0.00248943	0.00404243		0.00586962	-0.0133326	-0.0275338	-0.00474839	-0.0770246	0.00628154	0.00282809	0.00326964	0.00316034	0.00270404	0.00299161		-0.00586962	0.0056346	-0.000428246	-0.00189804	0.00152816	0.0108244	-0.00238073	-0.00360537	-0.000714798	-0.000214608	0.00105081
云南	0	-0.00724592	-0.00939643	-0.0944748	0.00130617	0.00158692	0.00198111	0.0243341	0.00667971	0.0038685	0.00867351		0.00287655	-0.0064717	-0.00801566	-0.0927923	0.00486489	0.002261	-0.00343795	0.000292346	0.00164706	0.00760463	0.00401213		-0.00287655	-0.000774216	-0.00138076	-0.00168241	-0.00355872	-0.00067408	0.00541906	0.0240417	0.00503265	-0.00373614	0.00466138
西藏	0.00100032	0.0003378	0.000307314	0.00372611	-0.000312667	-0.00190507	0.00802457	-0.00313882	-0.00539132	-0.00301405	-0.0018541		0.142485	0.00175404	0.00184232	0.00515368	0.000793399	-0.00885686	0.000736705	-0.00126777	-0.0012398	-0.000763999	-0.000303277		-0.141484	-0.00141624	-0.00153501	-0.00142757	-0.00110607	0.00695179	0.00728787	-0.00187105	-0.00415152	-0.00225005	-0.00155082
陕西	-0.00127518	-0.00136834	-0.000443252	0.00105691	0.00125703	0.024603	0.0046004	0.00669864	0.0213925	0.0114648	0.0141342		-0.00445349	-0.00660965	-0.00205627	-0.0311868	0.00125703	0.024603	0.0046004	0.00669864	0.0213925	0.0114648	0.0141342		0.00317831	0.00524131	0.00161302	0.0322437	8.11237e-17	-8.11237e-17	0	0	7.46012e-17	-7.46012e-17	0
甘肃	-0.0139373	-0.0126557	-0.00914255	-0.00660278	-0.00624764	-0.0359533	-0.000451885	0.000900045	0.00240067	0.000140887	0.0038125		-0.0117446	-0.0146103	-0.00725421	-0.00404551	-0.00193866	-0.0601385	-0.00351931	0.00464437	0.00200234	0.000144329	0.00191363		-0.00219274	0.00195458	-0.00188834	-0.00255727	-0.00430898	0.0241852	0.00306742	-0.00374432	0.000398325	-3.44255e-06	0.00189887
青海	0.00963094	-0.00305253	-0.0394357	-0.000301318	-0.00113001	0.00175976	0.00134946	0.000669671	0.000860993	0.00158513	0.0010951		0.00877132	-0.00526279	-0.0460758	0.0011125	0.00137823	0.0100589	-0.00242492	0.00279258	0.00312139	0.00175001	0.0019339		0.000859617	0.00221025	0.00664013	-0.00141381	-0.00250823	-0.00829918	0.00377438	-0.0021229	-0.0022604	-0.000164879	-0.000838801
宁夏	-5.09971e-05	0.00126045	0.00099745	0.00125163	0.00276536	0.024067	0.000815193	0.00237868	0.00872959	0.00700688	0.00435348		0.00090849	-0.00212151	0.000327722	0.000665313	0.0016176	-0.00384076	-0.00244918	-0.00297097	0.00557712	-0.00384628	0.0208906		-0.000959487	0.00338196	0.000669728	0.00058632	0.00114775	0.0279078	0.00326437	0.00534965	0.00315247	0.0108532	-0.0165372
新疆	0.000609781	0.002752	-0.0062551	-0.00655311	0.000485283	0.00327554	0.0217846	0.0447337	0.0046201	0.00167659	0.00412379		0.00365597	-0.0678913	-0.0062551	-0.00655311	0.000485283	0.00327554	0.0217846	0.0447337	0.0046201	0.00167659	0.00412379		-0.00304619	0.0706433	-1.77383e-16	0	0	0	0	0	0	0	0
	0.000472893	-0.00127323	-0.000779468	-0.00326975	-0.000782842	0.0100622	0.0047019	0.00427652	0.00359372	0.00293555	0.00604293		0.00519813	-0.00504105	-0.00334685	-0.00407916	-0.00117454	0.00513634	0.0012813	0.00444333	0.00233979	0.00290125	0.00783002		-0.00472524	0.00376782	0.00256738	0.000809414	0.0003917	0.00492586	0.0034206	-0.00016681	0.00125393	3.43039e-05	-0.00178709
ACEX-3	2011	2012	2013	2014	2015	2016	2017	2018	2019	2020	2021		2011	2012	2013	2014	2015	2016	2017	2018	2019	2020	2021		2011	2012	2013	2014	2015	2016	2017	2018	2019	2020	2021
北京	-0.000127044	0.00210341	0.00144462	0.00387379	0.00679818	0.000163338	0.0292507	-0.04331	0.0143034	-0.0149389	0.0439455		-0.000127044	0.00210341	0.00144462	0.00387379	0.00679818	0.000163338	0.0292507	-0.04331	0.0143034	-0.0149389	0.0439455		0	0	0	0	0	0	0	0	0	0	-3.48394e-16
天津	0.000896169	0.00282829	0.000619156	0.00790415	0.017344	-0.0161161	-0.00216136	0.0194306	0.00223705	-0.0043201	0.00840698		-0.00817154	-0.00309113	0.00335676	0.0325393	-0.0100287	0.0118853	-0.0095838	0.00621934	-0.00513071	-0.0043201	0.00840698		0.00906771	0.00591941	-0.0027376	-0.0246352	0.0273728	-0.0280014	0.00742245	0.0132112	0.00736776	0	0
河北	0.000519527	0.000468022	0.00110059	0.0168513	0.0158085	0.017574	0.0320615	-0.0593786	0.0060234	0.00670366	0.00571617		0.000519527	0.000468022	0.00110059	0.0168513	0.0158085	0.017574	0.0320615	-0.0593786	0.0060234	0.0456642	0.00769108		0	0	0	0	0	0	0	0	0	-0.0389605	-0.00197491
山西	-0.032163	-0.00126743	0.000830621	-0.000279041	0.000603915	0.000359307	0.000665923	0.00114478	0.00125147	0.00207254	0.00170138		-0.0460285	-0.00221494	-0.00478903	0.0679754	0.00100932	0.00274072	0.00146088	-0.0580148	0.0639168	0.00243316	0.00209115		0.0138656	0.00094751	0.00561965	-0.0682544	-0.000405401	-0.00238142	-0.000794954	0.0591596	-0.0626653	-0.000360617	-0.000389768
内蒙古	0.00255227	-0.00223317	0.0172469	0.0029411	0.0148907	0.00816505	0.012268	0.0133279	0.00735448	-0.00100233	-0.00887628		0.000357538	-0.00762979	0.0230082	-0.000325114	0.0109931	0.0244165	0.0233466	0.0189178	-0.001402	0.0333415	-0.0601907		0.00219473	0.00539662	-0.00576128	0.00326621	0.00389757	-0.0162514	-0.0110786	-0.00558987	0.00875648	-0.0343438	0.0513145
辽宁	-0.0017342	0.00325666	0.00322799	0.000912275	0.0116421	-0.00343371	0.010416	0.00712107	0.0090797	0.00450591	0.00594339		-0.0117211	-0.00888107	0.000453231	-0.0090625	-0.00423725	0.0172418	0.011197	0.0101701	-0.0082816	-0.0249639	0.0174477		0.0099869	0.0121377	0.00277476	0.00997478	0.0158794	-0.0206755	-0.000781011	-0.00304902	0.0173613	0.0294698	-0.0115043
吉林	-0.000328311	0.00155392	0.00107474	0.00689827	0.0181985	0.0215829	0.0284194	-0.0585318	0.0070219	0.000913802	0.00588117		-0.0110238	-0.00869451	-0.00455042	-0.00379449	0.0181985	0.0309715	0.0323793	-0.0588277	0.0472929	0.0127345	0.00386817		0.0106955	0.0102484	0.00562517	0.0106928	0	-0.00938859	-0.00395989	0.000295935	-0.040271	-0.0118207	0.002013
黑龙江	0.00126305	-0.000513667	0.00303662	0.00428217	0.0042457	0.0039443	0.00488856	0.00532347	0.0069141	0.00474455	0.00821238		0.0221348	0.0114132	-0.0391747	0.0218727	-0.00552426	0.0323471	0.0050527	0.00246496	0.0122648	0.00289503	0.00455058		-0.0208717	-0.0119269	0.0422113	-0.0175905	0.00976997	-0.0284028	-0.000164146	0.00285851	-0.0053507	0.00184952	0.0036618
上海	0	0	0	0	-0.00381324	-0.0145111	0.00800845	0.0103159	-0.0155189	-0.0185067	-0.0375178		0	0	0	0	-0.00381324	-0.0145111	0.00800845	0.0103159	-0.0155189	-0.0185067	0.0340255		0	0	0	0	0	0	0	0	0	0	-0.0715434
江苏	-0.00677526	-0.0283844	-0.0134133	-0.0134633	0.00333924	0.00241657	0.0132009	0.00296739	0.0129013	0.0126067	0.0146042		-0.00677526	-0.0283844	-0.0134133	-0.0134633	0.00333924	0.00241657	0.0132009	0.00296739	0.0129013	0.0126067	0.0146042		0	0	0	0	0	0	0	-8.85761e-17	-1.80084e-17	2.0937e-17	8.56475e-17
浙江	-0.00119656	-0.00186671	-0.00094165	0.0870602	0.00087381	0.00440061	0.000404599	0	0	0	0		0.00378365	-0.0054744	0.00477607	0.0799699	0.00087381	0.00868543	-0.000539356	0.0128866	-0.0162275	0	0		-0.00498021	0.00360769	-0.00571772	0.00709024	0	-0.00428482	0.000943955	-0.0128866	0.0162275	0	0
安徽	-0.00586098	-0.0331929	0.0239376	-0.0231367	0.00110053	0.00130691	0.00144318	0.000748633	-0.000931449	-9.28343e-05	0.000327525		-0.0171506	0.0302448	0.024793	-0.0232841	0.000953531	0.00280843	0.00150268	0.00352893	0.00385495	0.0028165	0.0021804		0.0112896	-0.0634377	-0.000855396	0.00014739	0.000146998	-0.00150152	-5.9503e-05	-0.0027803	-0.0047864	-0.00290934	-0.00185287
福建	0.00108299	0.0872925	-0.0854514	0.0909696	0	0	0	-0.00910738	0.0022361	0.00266987	0.00420141		0.00108299	0.0872925	-0.0854514	0.0909696	0	0	0	-0.00910738	0.0022361	0.00266987	0.00420141		1.04312e-16	0	0	0	0	0	0	-6.44122e-17	6.44122e-17	0	0
江西	-0.00352253	-0.00496839	-0.0297345	0.000200347	0.00165802	0.00272302	0.00175152	0.00286789	0.00200222	0.00117762	0.00127095		-0.0188284	0.0607312	-0.0311526	0.00171576	0.000705126	0.00234927	0.00150446	0.00327786	0.00388635	0.0032563	0.00264473		0.0153059	-0.0656996	0.0014181	-0.00151542	0.000952898	0.000373743	0.000247068	-0.000409963	-0.00188412	-0.00207868	-0.00137378
山东	0.00434428	0.00217958	0.00373684	0.00829417	0.00586429	0.00650766	0.00923622	0.00541876	-0.00160409	-0.00455234	-0.00766601		-0.00754067	-0.00744343	0.00231204	0.00881814	-0.0156368	0.03246	0.00365865	0.00782403	0.00895916	-0.0304848	-0.00125439		0.0118849	0.00962301	0.0014248	-0.000523968	0.0215011	-0.0259523	0.00557757	-0.00240527	-0.0105632	0.0259325	-0.00641162
河南	0.000561016	0.00090397	-0.00166759	0.00310069	0.0032958	0.00280451	0.00536755	0.00622108	0.00734586	0.00528073	0.00280121		0.000561016	0.0163433	-0.00615031	-0.0078559	0.0032958	0.00280451	0.00536755	0.00622108	0.00734586	0.0442145	0.00600406		0	-0.0154393	0.00448272	0.0109566	0	0	0	0	0	-0.0389338	-0.00320284
湖北	0.00544725	0.00365277	0.00346578	0.000373441	0.00267805	0.0103026	0.00761904	0.00851968	0.0138752	0.00175594	0.00708286		0.00544725	0.00365277	0.00346578	0.000373441	0.00267805	0.0103026	0.00761904	0.00851968	0.0138752	0.00175594	0.00708286		0	0	0	0	0	0	0	0	0	0	0
湖南	0.0030984	-0.00318391	-0.000539034	0.00177482	0.00163481	0.001646	0.001312	0.00167982	0.00327782	0.00253489	0.00232965		0.0440297	0.00411609	0.000443011	0.00165124	0.00132527	0.00407577	0.00235644	0.00480615	0.00488731	0.00416333	0.00348063		-0.0409314	-0.0073	-0.000982045	0.000123583	0.000309543	-0.00242976	-0.00104444	-0.00312633	-0.00160949	-0.00162845	-0.00115098
广东	0.0008628	0.00232716	0.000165293	0.00277163	0.0023235	0.00560262	0.00355253	0.00725636	0.00838898	0.00743531	0.00649642		0.0008628	0.00232716	0.000165293	0.00277163	0.0023235	0.00560262	0.00355253	0.00725636	0.00838898	0.00743531	0.00649642		0	0	0	0	0	0	0	0	0	0	0
广西	-0.000456098	5.89627e-05	0.0002061	-0.000620332	0.000208245	9.71649e-05	0.00519225	0.00633521	0.00572178	0.00554589	0.00580978		0.00627161	0.00334962	0.000123515	0.00408265	0.00287085	0.00652014	0.00217937	0.00600839	0.00719754	0.00618077	0.0053391		-0.00672771	-0.00329066	8.25848e-05	-0.00470299	-0.0026626	-0.00642298	0.00301288	0.000326826	-0.00147575	-0.000634874	0.000470682
海南	0.083066	0	-0.00103225	-0.0140325	-0.00855053	0.0236153	0	0	0	-0.0178186	0.0178186		0.083066	0	-0.00103225	-0.0140325	-0.00855053	0.0236153	0	0	0	-0.0178186	0.0178186		0	0	0	0	0	0	0	0	0	0	0
重庆	-0.000670896	0.000345635	-8.89484e-05	0.000546583	0.000517845	0.00139305	0.00125329	0.00152278	0.00405183	0.0350784	0.0403484		-0.0114639	-0.00616714	-0.00255811	-0.00763887	0.000517845	0.00575868	-0.000347233	0.01186	0.0405314	0.00105511	0.033125		0.010793	0.00651277	0.00246916	0.00818545	0	-0.00436563	0.00160052	-0.0103372	-0.0364796	0.0340233	0.00722344
四川	-0.000395495	0.000341095	0.00103943	0.00075147	0.000502201	0.00433162	0.00271956	0.00634538	0.00154804	0.00284379	0.00323981		-0.0133646	-0.00509532	0.00103943	0.00075147	0.0703064	-0.0654726	0.0686623	-0.0595973	0.0670204	0.00362004	0.00308809		0.0129691	0.00543641	0	0	-0.0698042	0.0698042	-0.0659427	0.0659427	-0.0654723	-0.000776246	0.000151713
贵州	-0.00536668	0.000815817	-0.0181666	0.000831796	-0.049314	0.00118234	0.00260106	0.000329081	0.0131455	0.0114667	0.00166223		-0.00558957	0.0508055	-0.0175998	2.366e-06	-0.0515145	0.0025305	0.000957322	0.00337466	0.00182801	0.00295544	0.00340272		0.000222893	-0.0499897	-0.000566776	0.00082943	0.00220052	-0.00134816	0.00164374	-0.00304557	0.0113175	0.00851126	-0.00174049
云南	0.00153082	-0.00361618	-0.00266655	-0.0362466	0.000886248	0.000790138	0.000580932	0.00172548	0.00167304	0.00138496	0.00170093		-0.00721252	-0.00339784	-0.00543194	-0.0473054	-0.0101532	0.0187564	0.000327091	0.00621385	-0.0138488	0.0619684	0.0015527		0.00874334	-0.000218337	0.00276539	0.0110588	0.0110394	-0.0179662	0.000253841	-0.00448837	0.0155219	-0.0605834	0.000148235
西藏	0	0	0	0	0	0	0	0	0	0	0		0.00260793	0.0111367	0.00839875	0.019467	0.00462156	-0.046232	0	0	0	0	0		-0.00260793	-0.0111367	-0.00839875	-0.019467	-0.00462156	0.046232	0	0	0	0	0
陕西	0.00268972	0.00173836	-0.000269857	0.00247207	0.00152663	0.00902156	0.0440319	0.00484234	0	0	0		0.00268972	0.00173836	-0.000269857	0.00247207	0.00152663	0.00902156	0.0440319	0.00484234	0	0	0		0	0	0	0	0	0	0	0	0	0	0
甘肃	-0.0167978	-0.00624086	-0.00901522	-0.00484945	-0.00309845	-0.0388978	0.0062706	0.00483391	0.0056079	0.0048647	0.00524318		-0.0178635	-0.00862233	-0.00813522	-0.00851967	-0.00669352	-0.0297599	0.00099125	0.00520864	-0.00450241	-0.0115798	0.00888106		0.00106569	0.00238147	-0.000880002	0.00367021	0.00359507	-0.00913795	0.00527935	-0.000374731	0.0101103	0.0164445	-0.00363787
青海	-0.0395405	-0.00118523	-0.0509857	-0.00062069	-0.00151278	-0.000611482	-0.000523047	0.00472017	0.000614649	0.00171122	0.00171068		-0.00534084	-0.00353702	-0.0442189	0.00202068	0.00200419	-0.0625335	0.0035355	0.00338479	0.0654186	0.00246291	0.00207945		-0.0341997	0.00235179	-0.00676675	-0.00264137	-0.00351697	0.0619221	-0.00405855	0.00133538	-0.0648039	-0.000751685	-0.000368765
宁夏	-0.000760746	0.00140991	-0.00111211	0.00609971	0.024748	0.0219575	0.0204207	0.023795	-0.00696004	-0.0130708	-0.00942151		-0.00894087	-0.00767013	-0.00213635	-0.0154918	0.0191704	0.0374241	0.0194231	0.0490043	-0.00778484	0.0214536	-0.0512862		0.00818012	0.00908004	0.00102424	0.0215915	0.00557756	-0.0154666	0.000997658	-0.0252093	0.000824805	-0.0345244	0.0418647
新疆	0	0	0	-0.0145622	0.00504681	0.0086936	0.000821787	-0.0177736	0.00951551	0.00274373	0.00551432		0	0	0	-0.0145622	0.00504681	0.0086936	0.000821787	-0.0177736	0.00951551	0.00274373	0.00551432		0	0	0	2.04587e-17	-2.04587e-17	-4.07414e-17	-2.2475e-17	8.23508e-17	-3.81688e-17	-1.67756e-17	2.23902e-18
	-0.000251027	0.000794295	-0.00496621	0.00455157	0.0025628	0.00280682	0.00809916	-0.00133254	0.0039057	0.00141092	0.00446734		-0.000765427	0.00578771	-0.00616722	0.00622073	0.0018779	0.0033115	0.0100638	-0.00357214	0.0106113	0.00502626	0.00441261		0.0005144	-0.00499342	0.00120102	-0.00166916	0.000684903	-0.000504681	-0.00196467	0.0022396	-0.00670562	-0.00361534	5.47248e-05
ACEX-4	2011	2012	2013	2014	2015	2016	2017	2018	2019	2020	2021		2011	2012	2013	2014	2015	2016	2017	2018	2019	2020	2021		2011	2012	2013	2014	2015	2016	2017	2018	2019	2020	2021
北京	0.0115204	-0.00226356	0.00311132	0.00387302	0.00896095	0.00802221	0.00213036	-0.00198686	0.00198686	-0.0020889	0.0020889		0.0115204	-0.00226356	0.00311132	0.00387302	0.00896095	0.00802221	0.00213036	-0.00198686	0.00198686	-0.0020889	0.0020889		0	0	0	0	0	0	0	0	0	0	0
天津	0.00127324	9.20017e-05	0.00179361	0.000893232	0.00281535	0.0104218	0.0099826	0.000437582	0.0127432	0.00709959	0		0.000847835	0.00078614	0.0146016	-0.019061	0.00598185	0.00334863	0.0111827	0.00334247	0.00589738	0.00709959	0		0.000425408	-0.000694139	-0.012808	0.0199542	-0.0031665	0.00707317	-0.00120009	-0.00290488	0.00684585	0	0
河北	0.00195389	0.00099986	0.00103448	-0.00113669	-0.000842404	-0.000907743	0.000338746	0.0232595	0.00269561	0.00572357	0.00467973		-0.0053252	-0.00173308	0.00335433	0.00144734	-0.000219412	0.00038535	-0.004511	0.0225112	-0.00165509	-0.00289353	0.00493061		0.0072791	0.00273294	-0.00231985	-0.00258403	-0.000622991	-0.00129309	0.00484975	0.000748246	0.0043507	0.0086171	-0.000250881
山西	-0.0199055	0.00133253	0.00113428	0.000857	0.000613625	0.00104416	0.00127885	0.000621967	0.00100697	0.00159207	0.00151758		-0.0197539	0.000956534	0.0021583	-0.00377374	0.00139803	0.00104886	0.000911026	0.0101258	-0.00778703	0.00100834	0.00128724		-0.000151589	0.000375999	-0.00102402	0.00463073	-0.000784401	-4.70221e-06	0.000367822	-0.00950388	0.008794	0.000583727	0.000230345
内蒙古	0.000946519	0.000652447	-0.0003588	-0.000674561	-0.00115495	-0.00110177	-0.000374545	-4.91743e-05	0.000409925	0.000282983	0.00439593		-0.00290479	0.00311704	-0.00189558	0.00127148	-0.000377274	0.000801129	-0.00331168	-0.000593439	0.00193599	-0.00719638	0.0156083		0.00385131	-0.0024646	0.00153678	-0.00194604	-0.000777678	-0.0019029	0.00293713	0.000544265	-0.00152607	0.00747936	-0.0112123
辽宁	0.00212131	0.000996211	0.00102689	-1.89754e-05	0.00280188	-0.00155	0.0014314	0.000445989	0.00156	9.78814e-05	0.00124178		0.000235617	0.000303908	0.00673702	-0.00166359	0.0128035	-0.00113014	-0.00257889	0.00247341	0.00180897	0.00451941	0.00198677		0.0018857	0.000692303	-0.00571013	0.00164462	-0.0100017	-0.000419861	0.00401029	-0.00202742	-0.000248971	-0.00442153	-0.000744993
吉林	0.00121585	0.000398071	0.000449179	3.53086e-05	-0.00082899	-0.000738414	-0.000798152	0.0131874	0.00315312	0.0017197	0.00380691		0.00128144	0.00103502	0.00139547	-0.00104602	-0.00102755	-0.000137128	-0.0030022	0.0143666	-0.0102386	0.0022962	0.00274711		-6.55874e-05	-0.00063695	-0.00094629	0.00108133	0.000198561	-0.000601286	0.00220405	-0.00117926	0.0133918	-0.000576499	0.0010598
黑龙江	0.0017584	0.0019017	0.00170467	0.00172075	0.00149763	0.00197146	0.00169641	0.00199519	0.000886393	0.000345191	0.00232882		-0.00431367	-0.000638584	0.00938128	-0.000910233	-0.000188598	-0.00284409	0.00143481	0.00171417	0.00171425	0.000933606	0.00178107		0.00607206	0.00254028	-0.00767661	0.00263098	0.00168622	0.00481555	0.000261602	0.000281018	-0.000827854	-0.000588415	0.000547747
上海	0	0	0	0	-0.00173482	0.000234919	0.0014999	0	-0.00752564	-0.00934579	-0.0203422		0	0	0	0	-0.00173482	0.000234919	0.0014999	0	-0.00752564	-0.00934579	0.0168714		0	0	0	0	0	0	0	0	0	0	-0.0372136
江苏	0.00651272	0.0121038	0.00684627	0.00823504	0.00363865	0.000471555	0.00153576	0.000464529	0.00142391	0.00034257	0.000494055		0.00651272	0.0121038	0.00684627	0.00823504	0.00363865	0.000471555	0.00153576	0.000464529	0.00142391	0.00034257	0.000494055		-2.79414e-17	0	0	2.52703e-17	-4.98757e-17	4.96761e-17	-2.50706e-17	0	0	0	0
浙江	0.00237752	0.00529312	0.00150802	-0.0190203	0.00172982	0.00235212	0.0025739	0.00217179	0.00271789	0.00501076	0.0090248		0.00237752	0.00529312	0.00221354	-0.0197259	0.00172982	0.00792026	0.00481024	0.00180521	0.00538414	-0.00509338	0.0138157		0	0	-0.000705516	0.000705516	0	-0.00556813	-0.00223634	0.000366581	-0.00266625	0.0101041	-0.00479091
安徽	-0.000780584	-0.0174961	0.0159399	-0.0145416	0.000878098	0.00284015	0.00137524	0.000443722	0.000931855	0.000553486	0.000777049		-1.80168e-05	-0.021106	0.0164464	-0.0146474	0.00114464	0.000553477	0.000851084	0.00114621	0.00112572	0.00100551	0.00119527		-0.000762567	0.00360993	-0.00050654	0.000105812	-0.000266543	0.00228667	0.000524154	-0.000702488	-0.000193866	-0.000452025	-0.000418226
福建	0.00482555	-0.0171882	0.0275746	-0.0209512	0.00517061	0.00530411	0.0040487	0.00827035	0.000785524	0	0		0.00482555	-0.0171882	0.0275746	-0.0209512	0.00517061	0.00530411	0.0040487	0.00827035	0.000785524	0	0		0	0	0	0	0	0	0	0	0	0	0
江西	-0.000367712	-0.00112518	-0.0160919	0.000661699	0.00122286	0.00115001	0.00146928	0.00143188	0.00122513	0.000449857	0.000990875		1.36409e-05	-0.00328694	-0.0160446	0.00063382	0.00094797	0.00081874	0.000706536	0.000896935	0.00101378	0.000944986	0.00111732		-0.000381353	0.00216176	-4.72641e-05	2.7879e-05	0.000274888	0.000331273	0.000762745	0.000534948	0.000211344	-0.000495129	-0.000126444
山东	0.000783001	0.000489038	0.000519588	0.000849791	0.00122387	0.00184652	0.00197361	0.00366831	0.0084889	0.00976838	0.0124065		0.00233019	0.00148094	0.00874901	-0.00770235	0.0112179	-0.00910262	0.00204641	0.00195683	-0.00209628	0.010939	0.0126796		-0.00154718	-0.000991899	-0.00822942	0.00855214	-0.00999402	0.0109491	-7.28034e-05	0.00171148	0.0105852	-0.00117064	-0.000273024
河南	0.00118755	0.00129169	0.000877091	0.00096842	0.00157502	0.00207687	0.00289006	0.00425614	0.00638547	0.00422131	0.00189032		0.00145058	0.000254713	0.00264097	0.000455238	-0.000526644	-0.00174873	-4.71905e-05	0.00753652	-0.00115935	-0.000255199	0.0048071		-0.000263031	0.00103698	-0.00176388	0.000513182	0.00210166	0.0038256	0.00293725	-0.00328037	0.00754482	0.00447651	-0.00291678
湖北	0.00512257	0.00168807	0.00367249	0.00240905	0.00280497	0.00504495	0.00405017	0.00380353	0.00518174	0.00280283	0.00447769		0.00512257	0.00168807	0.00367249	0.00240905	0.00280497	0.00504495	0.00405017	0.00380353	0.00518174	0.00280283	0.00447769		-4.23916e-17	0	0	0	-2.2009e-17	2.2009e-17	0	2.37259e-17	-4.75708e-17	2.38449e-17	-2.32029e-17
湖南	0.00151476	-8.44734e-05	0.000640846	0.00110665	0.00156154	0.00134975	0.00111859	0.00209583	0.00133931	0.000258973	0.00129253		-0.000821701	0.00159959	0.0016393	0.000911336	0.00148956	0.00129046	0.00120715	0.00127762	0.00148324	0.00135445	0.0015685		0.00233646	-0.00168406	-0.000998451	0.000195313	7.19769e-05	5.92927e-05	-8.8566e-05	0.000818204	-0.000143925	-0.00109548	-0.000275968
广东	0.00288381	0.00190541	0.00246659	0.00174973	0.00273616	0.00236182	0.00216733	0.00247776	0.00262572	0.00234716	0.00288028		0.00288381	0.00190541	0.00246659	0.00174973	0.00273616	0.00236182	0.00216733	0.00247776	0.00262572	0.00234716	0.00288028		-3.66854e-17	0	0	0	0	0	0	0	0	0	0
广西	0.00155799	0.00107104	0.00123236	0.00293697	0.000430032	0.00235763	0.00197842	0.00268194	0.00300845	0.00201557	0.00335272		0.00154769	0.00111406	0.00149129	0.000413007	0.001967	0.00119312	0.00119915	0.00138338	0.00155407	0.00150562	0.00189117		1.02953e-05	-4.30218e-05	-0.000258926	0.00252397	-0.00153697	0.00116451	0.000779273	0.00129856	0.00145438	0.000509943	0.00146156
海南	-0.0144497	0.000442211	0.00278488	0.00241424	0.00420566	0.00532205	0.00575736	0.00782459	0.00202076	0.00128281	0.00428743		-0.0144497	0.000442211	0.00278488	0.00241424	0.00420566	0.00532205	0.00575736	0.00782459	0.00202076	0.00128281	0.00428743		0	0	0	0	0	0	0	0	0	0	0
重庆	0.000491844	0.000510824	0.00107823	0.00125118	0.00105098	0.00101774	0.00110713	0.000583076	0.00172263	-0.00182754	-0.00244851		0.00197287	0.00125698	0.00222867	0.000936399	0.00163503	0.00380107	0.00241054	0.00123798	-0.00471902	-0.000263203	-0.000724899		-0.00148102	-0.00074616	-0.00115043	0.00031478	-0.000584056	-0.00278333	-0.0013034	-0.000654905	0.00644164	-0.00156433	-0.00172361
四川	0.00143396	0.00103351	0.000916702	0.00119723	0.000649241	0.00357199	0.00157871	0.00159105	0.0018535	0.00118156	0.00197606		0.00203803	0.00130803	0.00228147	0.000560228	-0.0028883	0.00828823	-0.0062254	0.00971629	-0.00673553	0.00140896	0.00170956		-0.000604066	-0.000274521	-0.00136477	0.000637002	0.00353754	-0.00471624	0.00780411	-0.00812524	0.00858903	-0.000227405	0.000266508
贵州	0.00229178	0.00213905	-0.0079723	0.000812409	-0.026332	0.00101532	0.00127181	0.00247949	0.0019229	0.00195978	0.00239931		0.00406204	-0.000697645	-0.00746257	0.000193666	-0.0270723	0.000661303	0.00057531	0.000592936	0.000827132	0.000797239	0.00107764		-0.00177026	0.0028367	-0.000509729	0.000618744	0.000740277	0.000354018	0.0006965	0.00188656	0.00109577	0.00116254	0.00132167
云南	0.00268115	0.000895725	-0.00112481	-0.0331054	0.00136433	0.00148051	0.00146682	0.00133245	0.00212253	0.001794	0.00237795		0.00357724	0.00139862	-0.000130854	-0.0331791	0.00200129	0.00186929	0.00206017	0.00119461	0.00274415	-0.0089096	0.00122174		-0.00089609	-0.000502893	-0.000993957	7.36184e-05	-0.000636959	-0.000388781	-0.00059335	0.00013784	-0.000621617	0.0107036	0.0011562
西藏	0.00639604	0.00406236	0.00460403	0.0125695	0.00405285	-0.0109219	0.00482611	-0.00632297	-0.00781058	-0.00370572	-0.00250602		0.0422758	0.00454273	0.00567176	0.0121147	0.00461195	-0.0243585	0.000367824	-0.00247363	-0.00240965	-0.00150674	-0.000606955		-0.0358798	-0.000480369	-0.00106773	0.000454812	-0.000559096	0.0134366	0.00445829	-0.00384934	-0.00540093	-0.00219898	-0.00189907
陕西	0.00277533	0.00215696	0.00210939	0.00267151	0.00259732	0.000349092	-0.000130477	0.00426282	0.0108212	0.00720952	0.00808992		-0.00330872	-0.00377563	0.000210633	-0.00991636	0.00259732	0.000349092	-0.000130477	0.00426282	0.0108212	0.00720952	0.00808992		0.00608406	0.00593258	0.00189876	0.0125879	7.06623e-17	-3.50568e-17	3.48559e-17	-3.48559e-17	0	0	0
甘肃	-0.00107525	-0.00095312	-0.000515187	-6.39255e-05	4.95409e-05	-0.0197458	0.000991102	0.000941504	0.00102511	0.00060657	0.00121267		-0.000516305	-0.00166253	0.000524133	0.000191024	0.00100035	-0.0188527	0.00189788	0.000888839	0.00244304	0.00133749	0.00134399		-0.000558941	0.000709412	-0.00103932	-0.00025495	-0.000950811	-0.000893176	-0.000906776	5.26652e-05	-0.00141793	-0.000730916	-0.000131317
青海	0.00603957	-0.00277701	-0.0264283	0.00171499	-0.000194226	0.00146292	0.00125277	0.000959672	0.00157448	0.000566518	0.00162485		0.00669496	-0.00255191	-0.0267939	0.00047981	0.00160386	0.00836363	0.00230442	0.00125129	-0.00783782	0.0010702	0.00127024		-0.000655391	-0.000225101	0.000365613	0.00123518	-0.00179809	-0.00690071	-0.00105165	-0.000291614	0.0094123	-0.000503683	0.000354601
宁夏	0.00104718	0.00170961	0.00156735	0.00111564	-0.00147862	-0.000868989	-0.00140512	-0.00176171	0.0048942	0.00479829	0.00352284		0.00143353	0.000626186	0.00231183	-0.000156726	-0.00235626	-0.000808621	-0.000584027	-0.00855206	0.00375249	-0.00549885	0.0179513		-0.000386343	0.00108342	-0.000744483	0.00127237	0.000877632	-6.03675e-05	-0.000821091	0.00679034	0.00114171	0.0102971	-0.0144285
新疆	0.00140975	0.000755167	0.00417313	0.0010473	0.00341968	-0.00521822	0.0057506	-0.0137034	0.00270045	0.0037528	0.00726869		-0.00048517	-0.00919103	0.00417313	0.0010473	0.00341968	-0.00521822	0.0057506	-0.0137034	0.00270045	0.0037528	0.00726869		0.00189492	0.00994619	-4.26097e-17	0	0	0	-3.20822e-17	3.20822e-17	0	0	0
	0.00114655	6.55737e-05	0.00117015	-0.00123942	0.000789826	0.000710217	0.0020914	0.00218916	0.00238315	0.00163922	0.00210031		0.00164861	-0.000738129	0.00265609	-0.00301281	0.00150567	0.000104951	0.00130692	0.00274879	0.000227952	0.000351831	0.0043586		-0.000502061	0.000803703	-0.00148594	0.00177339	-0.000715839	0.000605266	0.000784481	-0.000559635	0.0021552	0.00128739	-0.0022583
ACEY	2011	2012	2013	2014	2015	2016	2017	2018	2019	2020	2021		2011	2012	2013	2014	2015	2016	2017	2018	2019	2020	2021		2011	2012	2013	2014	2015	2016	2017	2018	2019	2020	2021
北京	0	0	0	0	0	0	0	0	0	0	0		0	0	0	0	0	0	0	0	0	0	0		0	0	0	0	0	0	0	0	0	0	0
天津	0	0	0	0	0	0	0	0	0	0	0		0	0	0	0	0	0	0	0	0	0	0		0	0	0	0	0	0	0	0	0	0	0
河北	0	0	0	0	0	0	0	0	0	0	0		0	0	0	0	0	0	0	0	0	0	0		0	0	0	0	0	0	0	0	0	0	0
山西	0.24026	0	0	0	0	0	0	0	0	0	0		0.24026	0	0	0	0	0	0	0	0	0	0		0	0	0	0	0	0	0	0	0	0	0
内蒙古	0	0	0	0	0	0	0	0	0	0	0		0	0	0	0	0	0	0	0	0	0	0		0	0	0	0	0	0	0	0	0	0	0
辽宁	0	0	0	0	0	0	0	0	0	0	0		0	0	0	0	0	0	0	0	0	0	0		0	0	0	0	0	0	0	0	0	0	0
吉林	0	0	0	0	0	0	0	0	0	0	0		0	0	0	0	0	0	0	0	0	0	0		0	0	0	0	0	0	0	0	0	0	0
黑龙江	0	0	0	0	0	0	0	0	0	0	0		0	0	0	0	0	0	0	0	0	0	0		0	0	0	0	0	0	0	0	0	0	0
上海	0	0	0	0	0	0	0	0	0	0	0		0	0	0	0	0	0	0	0	0	0	0		0	0	0	0	0	0	0	0	0	0	0
江苏	0	0	0	0	0	0	0	0	0	0	0		0	0	0	0	0	0	0	0	0	0	0		0	0	0	0	0	0	0	0	0	0	0
浙江	0	0	0	0	0	0	0	0	0	0	0		0	0	0	0	0	0	0	0	0	0	0		0	0	0	0	0	0	0	0	0	0	0
安徽	0.0276293	0.225238	-0.167605	0.167605	0	0	0	0	0	0	0		0.0276293	0.225238	-0.167605	0.167605	0	0	0	0	0	0	0		0	0	0	0	0	0	0	0	0	0	0
福建	0	0	0	0	0	0	0	0	0	0	0		0	0	0	0	0	0	0	0	0	0	0		0	0	0	0	0	0	0	0	0	0	0
江西	0.0296496	0.0222619	0.210615	0	0	0	0	0	0	0	0		0.0296496	0.0222619	0.210615	0	0	0	0	0	0	0	0		0	0	0	0	0	0	0	0	0	0	0
山东	0	0	0	0	0	0	0	0	0	0	0		0	0	0	0	0	0	0	0	0	0	0		0	0	0	0	0	0	0	0	0	0	0
河南	0	0	0	0	0	0	0	0	0	0	0		0	0	0	0	0	0	0	0	0	0	0		0	0	0	0	0	0	0	0	0	0	0
湖北	0	0	0	0	0	0	0	0	0	0	0		0	0	0	0	0	0	0	0	0	0	0		0	0	0	0	0	0	0	0	0	0	0
湖南	0	0	0	0	0	0	0	0	0	0	0		0	0	0	0	0	0	0	0	0	0	0		0	0	0	0	0	0	0	0	0	0	0
广东	0	0	0	0	0	0	0	0	0	0	0		0	0	0	0	0	0	0	0	0	0	0		0	0	0	0	0	0	0	0	0	0	0
广西	0	0	0	0	0	0	0	0	0	0	0		0	0	0	0	0	0	0	0	0	0	0		0	0	0	0	0	0	0	0	0	0	0
海南	0	0	0	0	0	0	0	0	0	0	0		0	0	0	0	0	0	0	0	0	0	0		0	0	0	0	0	0	0	0	0	0	0
重庆	0	0	0	0	0	0	0	0	0	0	0		0	0	0	0	0	0	0	0	0	0	0		0	0	0	0	0	0	0	0	0	0	0
四川	0	0	0	0	0	0	0	0	0	0	0		0	0	0	0	0	0	0	0	0	0	0		0	0	0	0	0	0	0	0	0	0	0
贵州	-0.0558096	0.0256489	0.138315	0.0266692	0.396457	0	0	0	0	0	0		-0.0558096	0.0256489	0.138315	0.0266692	0.396457	0	0	0	0	0	0		0	0	0	0	0	0	0	0	0	0	0
云南	-0.0143571	0.00528141	0.0399719	0.419066	0	0	0	0	0	0	0		-0.0143571	0.00528141	0.0399719	0.419066	0	0	0	0	0	0	0		0	0	0	0	0	0	0	0	0	0	0
西藏	-0.0487851	-0.0265477	-0.0327787	-0.0855451	-0.0158989	-0.159644	-0.00224138	0.08161	0.119495	0.0734938	0.0529441		-0.0487851	-0.0265477	-0.0327787	-0.0855451	-0.0158989	0.122669	0.0194917	0.0554405	0.0551786	0.0339655	0.0225919		0	0	0	0	0	-0.282313	-0.0217331	0.0261695	0.0643164	0.0395283	0.0303522
陕西	0	0	0	0	0	0	0	0	0	0	0		0	0	0	0	0	0	0	0	0	0	0		0	0	0	0	0	0	0	0	0	0	0
甘肃	0.0513514	0.0599333	0.0346004	0.0276193	0.0297336	0.281701	0	0	0	0	0		0.0513514	0.0599333	0.0346004	0.0276193	0.0297336	0.281701	0	0	0	0	0		0	0	0	0	0	0	0	0	0	0	0
青海	-0.0451995	0.0459427	0.290777	0	0	0	0	0	0	0	0		-0.0451995	0.0459427	0.290777	0	0	0	0	0	0	0	0		0	0	0	0	0	0	0	0	0	0	0
宁夏	0	0	0	0	0	0	0	0	0	0	0		0	0	0	0	0	0	0	0	0	0	0		0	0	0	0	0	0	0	0	0	0	0
新疆	0	0	0	0	0	0	0	0	0	0	0		0	0	0	0	0	0	0	0	0	0	0		0	0	0	0	0	0	0	0	0	0	0
	0.00595931	0.0115406	0.0165773	0.0179166	0.0132352	0.00393731	-7.23025e-05	0.00263258	0.00385468	0.00237077	0.00170787		0.00595931	0.0115406	0.0165773	0.0179166	0.0132352	0.0130442	0.000628764	0.0017884	0.00177995	0.00109566	0.000728769		0	0	0	0	0	-0.00910687	-0.000701067	0.000844177	0.00207472	0.00127511	0.000979104
ACEZ	2011	2012	2013	2014	2015	2016	2017	2018	2019	2020	2021		2011	2012	2013	2014	2015	2016	2017	2018	2019	2020	2021		2011	2012	2013	2014	2015	2016	2017	2018	2019	2020	2021
北京	0.0324146	-0.0146862	0.0201021	-0.00627712	0.0117362	0.00469437	0.117367	-0.138812	0.0558388	-0.0612719	0.144245		0.0324146	-0.0146862	0.0201021	-0.00627712	0.0117362	0.00469437	0.117367	-0.138812	0.0558388	-0.0612719	0.144245		0	0	0	0	0	0	0	0	0	0	0
天津	0.00458978	0.00123899	0.00859493	0.00269142	0.00546164	0.0251771	0.0218161	-0.000391301	0.0225604	0.0306073	0.0341835		-0.00152183	-0.00603238	0.00358311	-0.0271115	0.00326748	0.001062	0.020918	0.010428	-0.0560127	0.0306073	0.0838338		0.00611161	0.00727137	0.00501182	0.0298029	0.00219416	0.0241151	0.000898089	-0.0108193	0.0785731	0	-0.0496504
河北	0.00485887	0.00358475	0.00876667	-0.00298608	-0.00227852	-0.00156056	0.00131784	0.0581247	0.00701003	0.0157243	0.0131275		-0.0110782	-0.00587565	0.000819521	-0.0185556	-0.00267597	0.0241781	-0.00861044	0.0532319	0.0118048	-0.0247806	0.0139122		0.0159371	0.0094604	0.00794715	0.0155695	0.00039745	-0.0257387	0.00992828	0.00489284	-0.00479481	0.0405049	-0.000784745
山西	-0.080859	0.00516926	0.000753892	0.00196456	-0.00115145	0.00209708	0.00321832	0.00142912	0.00283601	0.00604553	0.00510187		-0.0806509	0.00250812	0.00542203	-0.0277352	0.00557954	0.00384753	0.00440064	0.0373948	-0.0251817	0.00529225	0.0051566		-0.000208128	0.00266114	-0.00466814	0.0296998	-0.00673099	-0.00175045	-0.00118232	-0.0359657	0.0280177	0.00075328	-5.47361e-05
内蒙古	0.00382972	0.0022792	0.00292387	-0.00168775	-0.00274486	-0.00206417	-0.00115892	-0.000395141	0.00215926	0.00109055	0.016044		-0.00893572	0.0031192	-0.0116426	0.00617932	-0.00369849	-0.00203905	-0.00264989	-0.000380001	0.00516378	-0.0158971	0.0457861		0.0127654	-0.00084	0.0145665	-0.00786707	0.00095363	-2.5124e-05	0.00149097	-1.51398e-05	-0.00300453	0.0169876	-0.0297421
辽宁	0.00705665	0.00109319	0.0182785	-0.00220406	0.0119459	-0.0108165	0.00285466	0.00219966	0.00624529	0.00180565	0.00637824		-0.00256021	-0.00380509	-0.00433658	0.0125318	-0.0251103	0.0339088	0.0125204	0.01247	-0.000420493	0.0210603	0.00885835		0.00961686	0.00489829	0.0226151	-0.0147359	0.0370562	-0.0447254	-0.00966572	-0.0102703	0.00666578	-0.0192547	-0.00248011
吉林	0.0028108	0.00155173	0.0153337	-0.00128696	-0.00697372	-0.00257944	-0.00318997	0.0505502	0.0129094	0.00791941	0.0171127		0.00401623	0.00269885	-0.00041915	-0.00997198	-0.00805594	0.00546837	-0.0105366	0.0557362	-0.0256677	-0.00487507	0.0105302		-0.00120543	-0.00114712	0.0157528	0.00868503	0.00108221	-0.00804781	0.00734667	-0.00518605	0.0385771	0.0127945	0.00658242
黑龙江	0.00443787	0.00414415	0.00238203	0.00774502	0.00457343	0.00332023	0.0047852	0.00567725	0.00303628	0.00193573	0.00817539		-0.000390443	0.000282595	0.018632	-0.0124269	-0.00447233	0.0131258	0.00623076	0.004654	0.00663571	0.0031114	0.00533048		0.00482831	0.00386156	-0.01625	0.0201719	0.00904576	-0.00980554	-0.00144556	0.00102324	-0.00359944	-0.00117567	0.00284491
上海	0	0	0	0	-0.0240125	-0.0325249	0.00807372	0.0484637	-0.0533775	-0.0246958	-0.062182		0	0	0	0	-0.0240125	-0.0325249	0.00807372	0.0484637	-0.0533775	-0.0246958	0.0780734		0	0	0	0	0	0	0	0	0	0	-0.140255
江苏	0.0192052	0.0312827	0.0242354	0.0198129	0.0153488	-0.000499829	0.013913	0.00263776	0.0129218	0.0125897	0.0158512		0.0192052	0.0312827	0.0242354	0.0198129	0.0153488	-0.000499829	0.013913	0.00263776	0.0129218	0.0125897	0.0158512		-1.34719e-16	4.88418e-17	-8.12903e-17	1.60111e-16	-1.62294e-16	8.34738e-17	0	-1.12392e-16	3.56519e-17	7.67406e-17	0
浙江	0.00285937	0.0023754	0.0065738	-0.0399526	0.00355796	0.00355632	0.00765375	0.0053642	0.00989874	0.0112121	0.0194892		0.0227762	-0.0102212	0.0242387	-0.0628588	0.00289075	0.0314661	0.00504503	0.00434236	0.0114396	-0.0256098	0.0472632		-0.0199168	0.0125966	-0.0176649	0.0229062	0.000667211	-0.0279098	0.00260872	0.00102184	-0.00154084	0.0368219	-0.0277739
安徽	-0.00386028	-0.0670586	0.0428473	-0.0473373	0.00264442	0.00326051	0.0028746	0.00125772	0.00237112	0.00159517	0.00198749		-0.00233225	-0.0997396	0.0622169	-0.0476401	0.00320321	0.00270526	0.00360569	0.00514527	0.00500433	0.0045637	0.00413463		-0.00152803	0.032681	-0.0193696	0.000302812	-0.000558792	0.000555243	-0.000731086	-0.00388755	-0.00263321	-0.00296853	-0.00214714
福建	0.00949735	-0.0452488	0.0423819	-0.0439747	0.0145087	0.00837034	0.00871715	0.0176245	0.033306	0.0196761	0.0336032		0.00949735	-0.0452488	0.0423819	-0.0439747	0.0145087	0.00837034	0.00871715	0.0176245	0.033306	0.0196761	0.0336032		1.86945e-16	0	0	0	0	-2.07999e-16	2.07999e-16	0	-3.68681e-16	3.68681e-16	0
江西	-0.00155537	-0.00578791	-0.0675779	0.00278175	0.00431813	0.00408646	0.0054549	0.00507292	0.00440852	0.00351639	0.00432507		-0.00176162	-0.0343839	-0.0611309	0.00325249	0.00308528	0.00291443	0.00356779	0.00535232	0.00582334	0.00546079	0.00508606		0.000206246	0.028596	-0.00644695	-0.000470736	0.00123285	0.00117202	0.00188711	-0.000279404	-0.00141483	-0.0019444	-0.000760983
山东	0.00307441	0.00126891	0.00880684	0.00183664	0.00408061	0.00281466	0.00532447	0.0106572	0.0234743	0.0277423	0.0363984		0.00452691	-0.000755476	0.00332563	-0.0134548	0.00958417	-0.0184216	0.00294796	0.00417689	0.0229429	0.0301294	0.0361462		-0.0014525	0.00202439	0.00548121	0.0152915	-0.00550356	0.0212363	0.00237651	0.00648029	0.000531396	-0.00238718	0.000252211
河南	0.00369353	0.00410942	0.00854168	0.00242647	0.00519151	0.00773595	0.00943464	0.01614	0.0225796	0.0121399	0.0069499		-0.00266047	-0.00672569	0.0118858	0.000521395	-0.0102054	0.0156746	0.00404479	0.0124955	0.0203493	-0.0219575	0.0170462		0.00635401	0.0108351	-0.00334411	0.00190508	0.0153969	-0.0079386	0.00538985	0.00364449	0.00223027	0.0340974	-0.0100963
湖北	0.0181976	0.00605956	0.0049842	0.00728256	0.0119092	0.0173095	0.015529	0.0139781	0.0146871	0.00718958	0.0136861		0.0181976	0.00605956	0.0049842	0.00728256	0.0119092	0.0173095	0.015529	0.0139781	0.0146871	0.00718958	0.0136861		-1.09721e-16	0	0	0	0	0	0	6.04474e-17	-1.20775e-16	6.03276e-17	0
湖南	0.00664083	0.00212769	-0.0070957	0.00427106	0.00523783	0.00448487	0.00366452	0.00482279	0.00500687	0.0041138	0.00536062		-0.0271942	0.00571944	0.0163904	0.00462176	0.00480846	0.00458039	0.00599702	0.00774952	0.0080251	0.00741238	0.00684685		0.0338351	-0.00359175	-0.0234861	-0.0003507	0.000429368	-9.55232e-05	-0.00233251	-0.00292673	-0.00301822	-0.00329858	-0.00148623
广东	0.00872648	0.00622723	0.0132977	0.00732774	0.00796974	0.00737842	0.00902209	0.0120636	0.0129625	0.0123787	0.0119094		0.00872648	0.00622723	0.0132977	0.00732774	0.00796974	0.00737842	0.00902209	0.0120636	0.0129625	0.0123787	0.0119094		0	0	0	0	0	0	0	0	0	0	0
广西	0.00699511	0.00638209	0.00378157	0.00901893	0.00474652	0.00691478	0.00773632	0.0100251	0.0135773	0.010588	0.0130732		0.00475168	0.00455303	0.0143252	0.00469517	0.00707852	0.00570573	0.00724618	0.009799	0.0102775	0.0102324	0.00987514		0.00224343	0.00182906	-0.0105436	0.00432375	-0.002332	0.00120905	0.000490145	0.000226059	0.00329973	0.00035567	0.00319809
海南	-0.0490444	0.00105423	0.00745625	0.0112954	0.0108867	0.00418296	0.0159221	0.0269613	0.00186553	0.00606565	0.0165735		-0.0490444	0.00105423	0.00745625	0.0112954	0.0108867	0.00418296	0.0159221	0.0269613	0.00186553	0.00606565	0.0165735		0	0	0	0	0	0	0	0	0	0	0
重庆	0.00393889	0.00394499	0.00885713	0.00583803	0.00513749	0.00587649	0.00583346	0.00328727	0.00949869	-0.00586931	-0.00944974		0.00668969	0.00417908	0.00696566	0.00380273	0.00172936	0.0129472	0.01015	0.00863422	-0.0254752	0.00206051	-0.000738882		-0.00275079	-0.000234086	0.00189147	0.00203531	0.00340813	-0.0070707	-0.00431657	-0.00534695	0.0349739	-0.00792981	-0.00871086
四川	0.00554132	0.00370382	0.00628076	0.00386815	0.00135438	0.013776	0.00591976	0.00553081	0.00852281	0.00595867	0.00803408		0.00654121	0.00314903	0.00332713	-0.000372839	-0.029075	0.0409573	-0.0306959	0.0462036	-0.0265513	0.0093664	0.00871738		-0.000999891	0.000554785	0.00295363	0.00424099	0.0304294	-0.0271813	0.0366156	-0.0406728	0.0350741	-0.00340773	-0.000683293
贵州	0.00566143	0.0154482	0	0	-0.164083	0.00544017	0.0067198	0.010805	0.00979407	0.0102459	0.0131175		0.0145344	-0.0213567	-0.0154456	-0.000426886	-0.163883	0.00340227	0.00432955	0.00578736	0.0069446	0.00685705	0.00688943		-0.008873	0.0368049	0.0154456	0.000426886	-0.000199536	0.0020379	0.00239025	0.00501768	0.00284947	0.00338889	0.00622805
云南	0.0137925	0.0042884	0	-0.167548	0.00453479	0.00472739	0.00534923	0.00582743	0.00968827	0.00666418	0.00908656		0.0155052	0.0051351	-0.000759842	-0.165209	0.00592781	0.000540252	0.00725332	0.00663393	0.00866626	-0.0327732	0.00644436		-0.00171272	-0.000846702	0.000759842	-0.00233867	-0.00139302	0.00418714	-0.00190409	-0.000806499	0.00102201	0.0394373	0.0026422
西藏	0.00864004	0.00542701	0.0127077	0.0201854	0.00630589	-0.00758523	0.00197735	-0.00667728	-0.017061	-0.00804927	-0.00446574		0.21003	0.00730675	0.01226	0.0206317	0.0071471	-0.0418851	0.000543509	-0.00230703	-0.00273298	-0.00133934	-0.000608525		-0.20139	-0.00187973	0.000447723	-0.00044624	-0.00084121	0.0342999	0.00143384	-0.00437025	-0.014328	-0.00670993	-0.00385721
陕西	0.01138	0.00764048	0.012482	0.00897243	0.00993167	0.00398219	-0.00191161	0.0110441	0.0304462	0.0141739	0.0232137		-0.0139802	-0.0101169	-0.00191301	0.00792287	0.00993167	0.00398219	-0.00191161	0.0110441	0.0304462	0.0141739	0.0232137		0.0253603	0.0177574	0.014395	0.00104957	0	0	0	0	0	0	0
甘肃	-0.00534049	-0.00523118	-0.00134444	-0.00182943	-0.00101047	-0.0857365	0.00430135	0.00436421	0.00597307	0.0040608	0.00593318		-0.0048017	-0.00852472	-0.00115136	0.000723387	-0.000271212	-0.0895663	0.00552533	0.00490358	0.00600277	0.00534608	0.00640515		-0.000538793	0.00329354	-0.000193089	-0.00255282	-0.000739254	0.00382979	-0.00122398	-0.000539373	-2.96922e-05	-0.00128527	-0.000471965
青海	0.0228109	-0.00609869	-0.0701308	0.00854646	-0.00576889	0.00398269	0.00296491	0.00137499	0.00608454	0.00271217	0.00574903		0.0224294	-0.00751792	-0.0954799	0.00220708	0.00773907	0.0371594	0.00679187	0.00568571	-0.0278455	0.00612637	0.00559962		0.000381517	0.00141922	0.0253491	0.00633938	-0.013508	-0.0331767	-0.00382696	-0.00431072	0.03393	-0.0034142	0.000149412
宁夏	0.00240086	0.00315809	0.00302005	0.00291122	-0.0039657	-0.00330963	-0.00234366	-0.00420266	0.0131685	0.0136353	0.008942		0.00389165	0.00157341	0.00353098	0.000621743	-0.0126153	-0.00816106	-0.00424072	-0.0133816	0.0107242	-0.00782794	0.043971		-0.00149078	0.00158468	-0.000510921	0.00228948	0.00864957	0.00485143	0.00189706	0.00917898	0.00244429	0.0214633	-0.0350289
新疆	0.00397313	0.000742888	-0.00841769	0.0100615	0.0066251	0.00572193	0.0141523	0.0373061	0.0105197	0.0206531	0.0276615		-0.000839264	-0.124283	-0.00841769	0.0100615	0.0066251	0.00572193	0.0141523	0.0373061	0.0105197	0.0206531	0.0276615		0.0048124	0.125026	-4.79303e-16	1.64123e-16	0	0	-1.05256e-16	1.05256e-16	-6.96081e-17	6.96081e-17	-6.91738e-17
	0.00246347	-0.000639002	0.0041556	-0.00568537	-0.00174137	7.14012e-05	0.00978366	0.00716488	0.00977136	0.00555334	0.0144908		0.00632201	-0.0101428	0.00318335	-0.0100814	-0.00429416	0.00316726	0.00823126	0.0101943	0.00222861	0.00062338	0.023913		-0.00385854	0.00950375	0.000972247	0.00439606	0.00255279	-0.00309586	0.0015524	-0.0030294	0.00754275	0.00492996	-0.00942216
	2011	2012	2013	2014	2015	2016	2017	2018	2019	2020	2021		2011	2012	2013	2014	2015	2016	2017	2018	2019	2020	2021		2011	2012	2013	2014	2015	2016	2017	2018	2019	2020	2021
ACE-Y	0.00595931	0.0115406	0.0165773	0.0179166	0.0132352	0.00393731	-7.23025e-05	0.00263258	0.00385468	0.00237077	0.00170787	TC-Y	0.00595931	0.0115406	0.0165773	0.0179166	0.0132352	0.0130442	0.000628764	0.0017884	0.00177995	0.00109566	0.000728769	EC-Y	0	0	0	0	0	-0.00910687	-0.000701067	0.000844177	0.00207472	0.00127511	0.000979104
ACE-Z	0.00246347	-0.000639002	0.0041556	-0.00568537	-0.00174137	7.14012e-05	0.00978366	0.00716488	0.00977136	0.00555334	0.0144908	TC-Z	0.00632201	-0.0101428	0.00318335	-0.0100814	-0.00429416	0.00316726	0.00823126	0.0101943	0.00222861	0.00062338	0.023913	EC-Z	-0.00385854	0.00950375	0.000972247	0.00439606	0.00255279	-0.00309586	0.0015524	-0.0030294	0.00754275	0.00492996	-0.00942216
ACE-X	0.00355459	0.000888504	-0.00350168	-0.00259204	0.00374604	0.0137092	0.0185693	0.0062411	0.012414	0.00754731	0.0163215	TC-X	0.00947307	-0.00255788	-0.0062832	-0.00512131	0.00315194	0.00789572	0.0150499	0.00602706	0.0128644	0.00936334	0.0201298	EC-X	-0.00591849	0.00344639	0.00278152	0.00252927	0.000594098	0.00581347	0.00351939	0.00021404	-0.000450374	-0.00181603	-0.00380826
ACE	0.0119788	0.0117905	0.0172297	0.00963812	0.0152414	0.0177235	0.0282883	0.0160411	0.0260452	0.0154745	0.0325269	TC	0.0217583	-0.00116108	0.0134748	0.00271175	0.0120943	0.0241104	0.0239161	0.0180122	0.0168782	0.0110862	0.0447798	EC	-0.00977946	0.0129516	0.00375491	0.00692637	0.00314713	-0.00638687	0.00437217	-0.00197109	0.00916691	0.00438829	-0.0122529
	2011	2012	2013	2014	2015	2016	2017	2018	2019	2020	2021		2011	2012	2013	2014	2015	2016	2017	2018	2019	2020	2021		2011	2012	2013	2014	2015	2016	2017	2018	2019	2020	2021
ACE-Y	0.595931	1.15406	1.65773	1.79166	1.32352	0.393731	-0.00723025	0.263258	0.385468	0.237077	0.170787	TC-Y	0.595931	1.15406	1.65773	1.79166	1.32352	1.30442	0.0628764	0.17884	0.177995	0.109566	0.0728769	EC-Y	0	0	0	0	0	-0.910687	-0.0701067	0.0844177	0.207472	0.127511	0.0979104
ACE-Z	0.246347	-0.0639002	0.41556	-0.568537	-0.174137	0.00714012	0.978366	0.716488	0.977136	0.555334	1.44908	TC-Z	0.632201	-1.01428	0.318335	-1.00814	-0.429416	0.316726	0.823126	1.01943	0.222861	0.062338	2.3913	EC-Z	-0.385854	0.950375	0.0972247	0.439606	0.255279	-0.309586	0.15524	-0.30294	0.754275	0.492996	-0.942216
ACE-X	0.355459	0.0888504	-0.350168	-0.259204	0.374604	1.37092	1.85693	0.62411	1.2414	0.754731	1.63215	TC-X	0.947307	-0.255788	-0.62832	-0.512131	0.315194	0.789572	1.50499	0.602706	1.28644	0.936334	2.01298	EC-X	-0.591849	0.344639	0.278152	0.252927	0.0594098	0.581347	0.351939	0.021404	-0.0450374	-0.181603	-0.380826
ACE	1.19788	1.17905	1.72297	0.963812	1.52414	1.77235	2.82883	1.60411	2.60452	1.54745	3.25269	TC	2.17583	-0.116108	1.34748	0.271175	1.20943	2.41104	2.39161	1.80122	1.68782	1.10862	4.47798	EC	-0.977946	1.29516	0.375491	0.692637	0.314713	-0.638687	0.437217	-0.197109	0.916691	0.438829	-1.22529
	2011	2012	2013	2014	2015	2016	2017	2018	2019	2020	2021	TC	2011	2012	2013	2014	2015	2016	2017	2018	2019	2020	2021	EC	2011	2012	2013	2014	2015	2016	2017	2018	2019	2020	2021
ACEX-F	0.00218617	0.00130186	0.00107384	-0.00263443	0.00117626	0.000129955	0.0036768	0.00110797	0.00253144	0.00156162	0.00371095	TCX-F	0.00339176	-0.00256642	0.000574775	-0.00425006	0.000942921	-0.000657075	0.00239781	0.00240708	-0.000314683	0.001084	0.00352855	ECX-F	-0.00120559	0.00386828	0.000499068	0.00161563	0.000233334	0.00078703	0.00127898	-0.00129912	0.00284612	0.000477627	0.000182406
ACEX-L	0.000472893	-0.00127323	-0.000779468	-0.00326975	-0.000782842	0.0100622	0.0047019	0.00427652	0.00359372	0.00293555	0.00604293	TCX-L	0.00519813	-0.00504105	-0.00334685	-0.00407916	-0.00117454	0.00513634	0.0012813	0.00444333	0.00233979	0.00290125	0.00783002	ECX-L	-0.00472524	0.00376782	0.00256738	0.000809414	0.0003917	0.00492586	0.0034206	-0.00016681	0.00125393	3.43039e-05	-0.00178709
ACEX-M	-0.000251027	0.000794295	-0.00496621	0.00455157	0.0025628	0.00280682	0.00809916	-0.00133254	0.0039057	0.00141092	0.00446734	TCX-M	-0.000765427	0.00578771	-0.00616722	0.00622073	0.0018779	0.0033115	0.0100638	-0.00357214	0.0106113	0.00502626	0.00441261	ECX-M	0.0005144	-0.00499342	0.00120102	-0.00166916	0.000684903	-0.000504681	-0.00196467	0.0022396	-0.00670562	-0.00361534	5.47248e-05
ACEX-R	0.00114655	6.55737e-05	0.00117015	-0.00123942	0.000789826	0.000710217	0.0020914	0.00218916	0.00238315	0.00163922	0.00210031	TCX-R	0.00164861	-0.000738129	0.00265609	-0.00301281	0.00150567	0.000104951	0.00130692	0.00274879	0.000227952	0.000351831	0.0043586	ECX-R	-0.000502061	0.000803703	-0.00148594	0.00177339	-0.000715839	0.000605266	0.000784481	-0.000559635	0.0021552	0.00128739	-0.0022583
ACE-X	0.00355459	0.000888504	-0.00350168	-0.00259204	0.00374604	0.0137092	0.0185693	0.0062411	0.012414	0.00754731	0.0163215	TC-X	0.00947307	-0.00255788	-0.0062832	-0.00512131	0.00315194	0.00789572	0.0150499	0.00602706	0.0128644	0.00936334	0.0201298	EC-X	-0.00591849	0.00344639	0.00278152	0.00252927	0.000594098	0.00581347	0.00351939	0.00021404	-0.000450374	-0.00181603	-0.00380826
	2011	2012	2013	2014	2015	2016	2017	2018	2019	2020	2021		2011	2012	2013	2014	2015	2016	2017	2018	2019	2020	2021		2011	2012	2013	2014	2015	2016	2017	2018	2019	2020	2021
ACEX-F	61.5028	146.523	-30.6665	101.636	31.4	0.947943	19.8005	17.7527	20.3918	20.6911	22.7366	TCX-F	35.8042	100.334	-9.1478	82.9879	29.9156	-8.32191	15.9325	39.9379	-2.44616	11.577	17.529	ECX-F	20.3699	112.242	17.9422	63.8773	39.2753	13.538	36.3411	-606.951	-631.947	-26.3007	-4.78975
ACEX-L	13.3037	-143.3	22.2598	126.146	-20.8979	73.3975	25.3209	68.5218	28.9489	38.8954	37.0243	TCX-L	54.8727	197.079	53.2665	79.6509	-37.2641	65.0522	8.51372	73.7229	18.1881	30.9852	38.8977	ECX-L	79.8386	109.327	92.3011	32.0019	65.9319	84.7318	97.1928	-77.934	-278.42	-1.88896	46.9267
ACEX-M	-7.06205	89.3969	141.824	-175.598	68.4136	20.474	43.616	-21.351	31.462	18.6943	0.00446734	TCX-M	-8.08003	-226.27	98.1541	-121.468	59.579	41.9405	66.8699	-59.2683	82.4861	53.6802	0.00446734	ECX-M	-8.69142	-144.888	43.1784	-65.9938	115.284	-8.68124	-55.8241	1046.35	1488.9	199.08	0.00446734
ACEX-R	32.2555	7.38023	-33.4168	47.8166	21.0843	5.18059	11.2627	35.0764	19.1972	21.7192	12.8683	TCX-R	17.4031	28.857	-42.2728	58.829	47.7695	1.32922	8.68394	45.6075	1.77196	3.75754	21.6525	ECX-R	8.48292	23.3202	-53.4218	70.1146	-120.492	10.4114	22.2902	-261.463	-478.535	-70.8904	59.3
ACE-X	0.355459	0.0888504	-0.350168	-0.259204	0.374604	1.37092	1.85693	0.62411	1.2414	0.754731	1.63215	TC-X	0.947307	-0.255788	-0.62832	-0.512131	0.315194	0.789572	1.50499	0.602706	1.28644	0.936334	2.01298	EC-X	-0.591849	0.344639	0.278152	0.252927	0.0594098	0.581347	0.351939	0.021404	-0.0450374	-0.181603	-0.380826
											0.0014384												0.000594423												0.00084398
											0.00236186												0.00140805												0.000953806
											0.00200444												0.0033461												-0.00134166
											0.00118601												0.00101441												0.000171605

## Sheet: Efficiency results
	2011	2012	2013	2014	2015	2016	2017	2018	2019	2020	2021
ACE	1.19788	1.17905	1.72297	0.963812	1.52414	1.77235	2.82883	1.60411	2.60452	1.54745	3.25269
TC	2.17583	-0.116108	1.34748	0.271175	1.20943	2.41104	2.39161	1.80122	1.68782	1.10862	4.47798
EC	-0.977946	1.29516	0.375491	0.692637	0.314713	-0.638687	0.437217	-0.197109	0.916691	0.438829	-1.22529
	119.788	117.905	172.297	96.3812	152.414	177.235	282.883	160.411	260.452	154.745	325.269
	0.0217583	-0.00116108	0.0134748	0.00271175	0.0120943	0.0241104	0.0239161	0.0180122	0.0168782	0.0110862	0.0447798
	-0.00977946	0.0129516	0.00375491	0.00692637	0.00314713	-0.00638687	0.00437217	-0.00197109	0.00916691	0.00438829	-0.0122529
	2011	2012	2013	2014	2015	2016	2017	2018	2019	2020	2021
Northeast China Plain	0.0135438	0.00937757	0.0212674	0.00925231	0.0238814	0.0106231	0.0201919	0.0152554	0.0203676	0.00634031	0.0245063
Yunnan-Guizhou Plateau	-0.00787678	0.0216928	0.03573	0.0205484	0.0121517	0.0205199	0.0158804	0.0274951	0.029989	0.0257819	0.0289105
Northern arid and semiarid region	0.0125964	0.0186503	0.00956279	0.00265515	0.018166	0.0280111	0.0246803	0.0244855	0.0191612	0.0131405	0.0229019
Southern China	0.019378	0.0112594	0.0113365	0.0155421	0.0227582	0.0381877	0.0238949	0.0383898	0.0293066	0.0182359	0.0412055
Sichuan Basin and surrounding region	0.00828711	0.00916509	0.0124155	0.0108882	0.00816799	0.0311215	0.017063	0.0138434	0.0250762	0.0275053	0.0288652
Middle-lower Yangtze Plain	0.0203723	0.0118866	0.0171505	0.012765	0.0165568	0.0198636	0.0222328	0.0152567	0.0221665	0.0176732	0.0249915
Qinghai Tibet Plateau	-0.026713	0.0104816	0.0174828	-0.00982372	-0.00384368	-0.0859633	0.0126055	0.0367233	0.0461829	0.0328067	0.0280368
Loess Plateau	0.0216078	0.0143862	0.0124365	0.0131909	0.0112743	0.0419109	0.0388623	0.0141741	0.0336639	0.0238488	0.030205
Huang-Huai-Hai Plain	0.0234451	0.00490575	0.0206592	0.00940634	0.0251298	0.0380898	0.0599043	-0.0247787	0.0453969	0.0109576	0.0856062
	2011	2012	2013	2014	2015	2016	2017	2018	2019	2020	2021
Northeast China Plain	1.35438	0.937757	2.12674	0.925231	2.38814	1.06231	2.01919	1.52554	2.03676	0.634031	2.45063
Yunnan-Guizhou Plateau	-0.787678	2.16928	3.573	2.05484	1.21517	2.05199	1.58804	2.74951	2.9989	2.57819	2.89105
Northern arid and semiarid region	1.25964	1.86503	0.956279	0.265515	1.8166	2.80111	2.46803	2.44855	1.91612	1.31405	2.29019
Southern China	1.9378	1.12594	1.13365	1.55421	2.27582	3.81877	2.38949	3.83898	2.93066	1.82359	4.12055
Sichuan Basin and surrounding region	0.828711	0.916509	1.24155	1.08882	0.816799	3.11215	1.7063	1.38434	2.50762	2.75053	2.88652
Middle-lower Yangtze Plain	2.03723	1.18866	1.71505	1.2765	1.65568	1.98636	2.22328	1.52567	2.21665	1.76732	2.49915
Qinghai Tibet Plateau	-2.6713	1.04816	1.74828	-0.982372	-0.384368	-8.59633	1.26055	3.67233	4.61829	3.28067	2.80368
Loess Plateau	2.16078	1.43862	1.24365	1.31909	1.12743	4.19109	3.88623	1.41741	3.36639	2.38488	3.0205
Huang-Huai-Hai Plain	2.34451	0.490575	2.06592	0.940634	2.51298	3.80898	5.99043	-2.47787	4.53969	1.09576	8.56062

## Sheet: Dagum Gini
	Dagum coefficient	contribution within region	contribution between regions	density contribution	contribution within region									区域间差异
	1	2	3	4	5	6	7	8	9	10	11	12	13	2-1	3-1	3-2	4-1	4-2	4-3	5-1	5-2	5-3	5-4	6-1	6-2	6-3	6-4	6-5	7-1	7-2	7-3	7-4	7-5	7-6	8-1	8-2	8-3	8-4	8-5	8-6	8-7	9-1	9-2	9-3	9-4	9-5	9-6	9-7	9-8
2010	0.173607	0.1049	0.596903	0.298197	0.0233422	0.0972274	0.159391	0.0591546	0.0147463	0.271682	0.00798922	0.0939929	0.0506984	0.116256	0.12896	0.150002	0.265444	0.327717	0.297145	0.0525934	0.13821	0.161859	0.215864	0.195187	0.238568	0.247976	0.267931	0.188899	0.0886211	0.0789048	0.120525	0.345928	0.140559	0.221792	0.0923021	0.13357	0.1542	0.248643	0.0972486	0.203164	0.10644	0.0653191	0.153307	0.168775	0.20526	0.0395108	0.192736	0.151419	0.108873
2011	0.191813	0.101799	0.624427	0.273774	0.0292662	0.117729	0.162123	0.0581948	0.0154992	0.286539	0.00658309	0.101848	0.0731701	0.135236	0.131879	0.167721	0.286238	0.366976	0.314784	0.0513424	0.155533	0.161893	0.241729	0.207333	0.267931	0.257373	0.28169	0.199909	0.126499	0.0894246	0.137059	0.398314	0.173269	0.264385	0.0990061	0.162412	0.160539	0.260413	0.103879	0.217647	0.153861	0.0820354	0.186928	0.181024	0.219413	0.0524891	0.210913	0.202802	0.127769
2012	0.193584	0.101905	0.617858	0.280237	0.0323974	0.106458	0.161882	0.0423064	0.0115892	0.299574	0.0262775	0.111024	0.0633345	0.127603	0.130339	0.162243	0.297689	0.369167	0.318957	0.052152	0.148133	0.161113	0.252728	0.214747	0.265934	0.259552	0.293302	0.210224	0.12789	0.0851848	0.141863	0.409971	0.175418	0.270564	0.107188	0.161143	0.164496	0.265871	0.112589	0.228363	0.161728	0.0789842	0.174299	0.17733	0.228507	0.0448048	0.218262	0.200221	0.128333
2013	0.194244	0.103484	0.619936	0.27658	0.0395896	0.0843237	0.153117	0.0587797	0.00687728	0.303754	0.0504992	0.123449	0.0745522	0.109021	0.127085	0.141142	0.297341	0.359285	0.318098	0.0529601	0.125316	0.151725	0.260727	0.214753	0.252601	0.255859	0.303468	0.215559	0.13687	0.0961101	0.145037	0.417231	0.175607	0.279897	0.120338	0.144147	0.164052	0.274198	0.12524	0.237011	0.161838	0.090419	0.161543	0.175143	0.229407	0.0478598	0.22772	0.212064	0.147281
2014	0.19932	0.0998991	0.640248	0.259853	0.0304133	0.0816113	0.138081	0.0509616	0.00360698	0.314303	0.0709142	0.138438	0.0639639	0.103573	0.119118	0.130415	0.319278	0.371094	0.335069	0.0457609	0.121122	0.145117	0.280325	0.222173	0.252359	0.257376	0.320394	0.224875	0.156375	0.120518	0.156579	0.453035	0.197834	0.304767	0.134167	0.144869	0.161735	0.291298	0.140092	0.249333	0.191548	0.0824237	0.153121	0.167426	0.245982	0.0413937	0.234172	0.23302	0.153517
2015	0.212882	0.0972036	0.640776	0.26202	0.054351	0.0787148	0.145219	0.0489081	0.00351475	0.311717	0.0671641	0.157197	0.0806659	0.114145	0.12919	0.133971	0.343174	0.407954	0.365747	0.0622214	0.11876	0.143774	0.321996	0.227405	0.254588	0.259973	0.338211	0.228394	0.188725	0.122808	0.174547	0.499545	0.211582	0.319236	0.154725	0.150838	0.174501	0.329225	0.158468	0.260436	0.204927	0.108334	0.167887	0.184122	0.264272	0.0630937	0.242959	0.271057	0.182103
2016	0.241391	0.087379	0.676059	0.236562	0.0420498	0.0861768	0.148029	0.0744706	0.0158625	0.294948	0.132711	0.178069	0.091669	0.109988	0.121045	0.136327	0.427206	0.479647	0.430573	0.062394	0.132229	0.148812	0.382103	0.22767	0.25371	0.253438	0.364125	0.232924	0.268751	0.209539	0.268146	0.624282	0.318046	0.394824	0.167207	0.182645	0.183372	0.376008	0.176801	0.260387	0.324429	0.134547	0.199711	0.203319	0.310508	0.0815003	0.251026	0.389223	0.204434
2017	0.289403	0.0903912	0.669902	0.239707	0.0476748	0.0932906	0.181727	0.0745725	0.017148	0.336152	0.132484	0.214759	0.219566	0.120384	0.146336	0.158513	0.473841	0.529751	0.472345	0.0626238	0.142234	0.175729	0.432297	0.257498	0.281378	0.289143	0.421302	0.264473	0.28521	0.217131	0.289011	0.668683	0.332502	0.421685	0.194305	0.223902	0.223489	0.396491	0.205479	0.298211	0.370393	0.221105	0.290951	0.310428	0.425851	0.170832	0.350395	0.47628	0.306753
2018	0.29729	0.0861194	0.648143	0.265737	0.0485669	0.0957839	0.217183	0.15158	0.0267241	0.395113	0.119721	0.248272	0.0365956	0.121711	0.169581	0.180051	0.586856	0.626199	0.581976	0.0658497	0.144006	0.198416	0.551403	0.290865	0.30601	0.330211	0.553029	0.30007	0.278176	0.219778	0.294123	0.743635	0.32584	0.432714	0.223937	0.230845	0.262892	0.518674	0.236892	0.344108	0.366209	0.150021	0.21026	0.264371	0.479007	0.0983806	0.319225	0.411044	0.261376
2019	0.324755	0.0839124	0.644454	0.271633	0.0606437	0.106565	0.237403	0.105373	0.0241624	0.382663	0.10067	0.341076	0.060746	0.128178	0.189012	0.193726	0.687108	0.713912	0.679176	0.0762397	0.156147	0.225122	0.651663	0.29662	0.304478	0.336435	0.605492	0.308208	0.269859	0.220377	0.283608	0.807279	0.328357	0.414612	0.296458	0.279039	0.317481	0.611233	0.318157	0.375161	0.387012	0.21623	0.265817	0.330603	0.553046	0.154184	0.343077	0.459288	0.371056
2020	0.34559	0.0879697	0.619871	0.292159	0.0630314	0.12132	0.260602	0.0785168	0.01007	0.396904	0.0871623	0.397874	0.130934	0.126617	0.204645	0.213084	0.7681	0.778184	0.75866	0.105236	0.173682	0.268897	0.721156	0.302136	0.308333	0.357835	0.704982	0.321817	0.2509	0.227262	0.275527	0.854352	0.346974	0.404198	0.329917	0.320276	0.356106	0.69059	0.37131	0.418077	0.40437	0.235394	0.272149	0.360428	0.651968	0.152431	0.353582	0.45686	0.423491
2021	0.425456	0.087485	0.652081	0.260434	0.0679066	0.136536	0.295915	0	0.000581358	0.423459	0.0796047	0.5	0.323395	0.13914	0.238333	0.244718	1	1	1	0.1246	0.196698	0.324313	1	0.300225	0.314693	0.378482	1	0.338392	0.263177	0.244575	0.287061	1	0.375465	0.390487	0.398994	0.389497	0.425605	1	0.460295	0.483926	0.441706	0.449608	0.46533	0.571565	1	0.344295	0.538421	0.637367	0.636165
Dagum Gini coefficient: contribution within region; contribution between regions; density contribution
	2010	2011	2012	2013	2014	2015	2016	2017	2018	2019	2020	2021	0.173607	0.0182114	0.103627	0.0517693	0.0233422	0.0972274	0.159391	0.0591546	0.0147463	0.271682	0.00798922	0.0939929	0.0506984	0.116256	0.12896	0.150002	0.265444	0.327717	0.297145	0.0525934	0.13821	0.161859	0.215864	0.195187	0.238568	0.247976	0.267931	0.188899	0.0886211	0.0789048	0.120525	0.345928	0.140559	0.221792	0.0923021	0.13357	0.1542
Subregional contribution rate	0.1049	0.101799	0.101905	0.103484	0.0998991	0.0972036	0.087379	0.0903912	0.0861194	0.0839124	0.0879697	0.087485	0.191813	0.0195265	0.119773368086208	0.0525135	0.0292662	0.117729	0.162123	0.0581948	0.0154992	0.286539	0.00658309	0.101848	0.0731701	0.135236	0.131879	0.167721	0.286238	0.366976	0.314784	0.0513424	0.155533	0.161893	0.241729	0.207333	0.267931	0.257373	0.28169	0.199909	0.126499	0.0894246	0.137059	0.398314	0.173269	0.264385	0.0990061	0.162412	0.160539
Inter-subdivisional contribution	0.596903	0.624427	0.617858	0.619936	0.640248	0.640776	0.676059	0.669902	0.648143	0.644454	0.619871	0.652081
Hypervariable density contribution rate	0.298197	0.273774	0.280237	0.27658	0.259853	0.26202	0.236562	0.239707	0.265737	0.271633	0.292159	0.260434	0.193584	0.0197272	0.119607091613837	0.0542493	0.0323974	0.106458	0.161882	0.0423064	0.0115892	0.299574	0.0262775	0.111024	0.0633345	0.127603	0.130339	0.162243	0.297689	0.369167	0.318957	0.052152	0.148133	0.161113	0.252728	0.214747	0.265934	0.259552	0.293302	0.210224	0.12789	0.0851848	0.141863	0.409971	0.175418	0.270564	0.107188	0.161143	0.164496
Dagum基尼系数	0.173607	0.191813	0.193584	0.194244	0.19932	0.212882	0.241391	0.289403	0.29729	0.324755	0.34559	0.425456	0.194244	0.0201012	0.120418956609137	0.0537241	0.0395896	0.0843237	0.153117	0.0587797	0.00687728	0.303754	0.0504992	0.123449	0.0745522	0.109021	0.127085	0.141142	0.297341	0.359285	0.318098	0.0529601	0.125316	0.151725	0.260727	0.214753	0.252601	0.255859	0.303468	0.215559	0.13687	0.0961101	0.145037	0.417231	0.175607	0.279897	0.120338	0.144147	0.164052
													0.19932	0.0199119	0.127614052163885	0.0517937	0.0304133	0.0816113	0.138081	0.0509616	0.00360698	0.314303	0.0709142	0.138438	0.0639639	0.103573	0.119118	0.130415	0.319278	0.371094	0.335069	0.0457609	0.121122	0.145117	0.280325	0.222173	0.252359	0.257376	0.320394	0.224875	0.156375	0.120518	0.156579	0.453035	0.197834	0.304767	0.134167	0.144869	0.161735
													0.212882	0.0206928	0.136409357416522	0.0557793	0.054351	0.0787148	0.145219	0.0489081	0.00351475	0.311717	0.0671641	0.157197	0.0806659	0.114145	0.12919	0.133971	0.343174	0.407954	0.365747	0.0622214	0.11876	0.143774	0.321996	0.227405	0.254588	0.259973	0.338211	0.228394	0.188725	0.122808	0.174547	0.499545	0.211582	0.319236	0.154725	0.150838	0.174501
	2010	2011	2012	2013	2014	2015	2016	2017	2018	2019	2020	2021	0.241391	0.0210925	0.163194294894879	0.0571038	0.0420498	0.0861768	0.148029	0.0744706	0.0158625	0.294948	0.132711	0.178069	0.091669	0.109988	0.121045	0.136327	0.427206	0.479647	0.430573	0.062394	0.132229	0.148812	0.382103	0.22767	0.25371	0.253438	0.364125	0.232924	0.268751	0.209539	0.268146	0.624282	0.318046	0.394824	0.167207	0.182645	0.183372
Northeast China Plain	0.0233422	0.0292662	0.0323974	0.0395896	0.0304133	0.054351	0.0420498	0.0476748	0.0485669	0.0606437	0.0630314	0.0679066	0.289403	0.0261595	0.193871362166657	0.0693719	0.0476748	0.0932906	0.181727	0.0745725	0.017148	0.336152	0.132484	0.214759	0.219566	0.120384	0.146336	0.158513	0.473841	0.529751	0.472345	0.0626238	0.142234	0.175729	0.432297	0.257498	0.281378	0.289143	0.421302	0.264473	0.28521	0.217131	0.289011	0.668683	0.332502	0.421685	0.194305	0.223902	0.223489
Yunnan-Guizhou Plateau	0.0972274	0.117729	0.106458	0.0843237	0.0816113	0.0787148	0.0861768	0.0932906	0.0957839	0.106565	0.12132	0.136536	0.29729	0.0256024	0.192686416294064	0.079001	0.0485669	0.0957839	0.217183	0.15158	0.0267241	0.395113	0.119721	0.248272	0.0365956	0.121711	0.169581	0.180051	0.586856	0.626199	0.581976	0.0658497	0.144006	0.198416	0.551403	0.290865	0.30601	0.330211	0.553029	0.30007	0.278176	0.219778	0.294123	0.743635	0.32584	0.432714	0.223937	0.230845	0.262892
Northern arid and semiarid region	0.159391	0.162123	0.161882	0.153117	0.138081	0.145219	0.148029	0.181727	0.217183	0.237403	0.260602	0.295915	0.324755	0.027251	0.209290099542673	0.0882144	0.0606437	0.106565	0.237403	0.105373	0.0241624	0.382663	0.10067	0.341076	0.060746	0.128178	0.189012	0.193726	0.687108	0.713912	0.679176	0.0762397	0.156147	0.225122	0.651663	0.29662	0.304478	0.336435	0.605492	0.308208	0.269859	0.220377	0.283608	0.807279	0.328357	0.414612	0.296458	0.279039	0.317481
Southern China	0.0591546	0.0581948	0.0423064	0.0587797	0.0509616	0.0489081	0.0744706	0.0745725	0.15158	0.105373	0.0785168	0	0.34559	0.0304014	0.214221069859554	0.100967	0.0630314	0.12132	0.260602	0.0785168	0.01007	0.396904	0.0871623	0.397874	0.130934	0.126617	0.204645	0.213084	0.7681	0.778184	0.75866	0.105236	0.173682	0.268897	0.721156	0.302136	0.308333	0.357835	0.704982	0.321817	0.2509	0.227262	0.275527	0.854352	0.346974	0.404198	0.329917	0.320276	0.356106
Sichuan Basin and surrounding region	0.0147463	0.0154992	0.0115892	0.00687728	0.00360698	0.00351475	0.0158625	0.017148	0.0267241	0.0241624	0.01007	0.000581358	0.425456	0.037221	0.277431704850835	0.110803	0.0679066	0.136536	0.295915	0	0.000581358	0.423459	0.0796047	0.5	0.323395	0.13914	0.238333	0.244718	1	1	1	0.1246	0.196698	0.324313	1	0.300225	0.314693	0.378482	1	0.338392	0.263177	0.244575	0.287061	1	0.375465	0.390487	0.398994	0.389497	0.425605
Middle-lower Yangtze Plain	0.271682	0.286539	0.299574	0.303754	0.314303	0.311717	0.294948	0.336152	0.395113	0.382663	0.396904	0.423459
Qinghai Tibet Plateau	0.00798922	0.00658309	0.0262775	0.0504992	0.0709142	0.0671641	0.132711	0.132484	0.119721	0.10067	0.0871623	0.0796047
Loess Plateau	0.0939929	0.101848	0.111024	0.123449	0.138438	0.157197	0.178069	0.214759	0.248272	0.341076	0.397874	0.5
Huang-Huai-Hai Plain	0.0506984	0.0731701	0.0633345	0.0745522	0.0639639	0.0806659	0.091669	0.219566	0.0365956	0.060746	0.130934	0.323395
	2010	2011	2012	2013	2014	2015	2016	2017	2018	2019	2020	2021
2-1	0.116256	0.135236	0.127603	0.109021	0.103573	0.114145	0.109988	0.120384	0.121711	0.128178	0.126617	0.13914
3-1	0.12896	0.131879	0.130339	0.127085	0.119118	0.12919	0.121045	0.146336	0.169581	0.189012	0.204645	0.238333
3-2	0.150002	0.167721	0.162243	0.141142	0.130415	0.133971	0.136327	0.158513	0.180051	0.193726	0.213084	0.244718
4-1	0.265444	0.286238	0.297689	0.297341	0.319278	0.343174	0.427206	0.473841	0.586856	0.687108	0.7681	1
4-2	0.327717	0.366976	0.369167	0.359285	0.371094	0.407954	0.479647	0.529751	0.626199	0.713912	0.778184	1
4-3	0.297145	0.314784	0.318957	0.318098	0.335069	0.365747	0.430573	0.472345	0.581976	0.679176	0.75866	1
5-1	0.0525934	0.0513424	0.052152	0.0529601	0.0457609	0.0622214	0.062394	0.0626238	0.0658497	0.0762397	0.105236	0.1246
5-2	0.13821	0.155533	0.148133	0.125316	0.121122	0.11876	0.132229	0.142234	0.144006	0.156147	0.173682	0.196698
5-3	0.161859	0.161893	0.161113	0.151725	0.145117	0.143774	0.148812	0.175729	0.198416	0.225122	0.268897	0.324313
5-4	0.215864	0.241729	0.252728	0.260727	0.280325	0.321996	0.382103	0.432297	0.551403	0.651663	0.721156	1
6-1	0.195187	0.207333	0.214747	0.214753	0.222173	0.227405	0.22767	0.257498	0.290865	0.29662	0.302136	0.300225
6-2	0.238568	0.267931	0.265934	0.252601	0.252359	0.254588	0.25371	0.281378	0.30601	0.304478	0.308333	0.314693
6-3	0.247976	0.257373	0.259552	0.255859	0.257376	0.259973	0.253438	0.289143	0.330211	0.336435	0.357835	0.378482
6-4	0.267931	0.28169	0.293302	0.303468	0.320394	0.338211	0.364125	0.421302	0.553029	0.605492	0.704982	1
6-5	0.188899	0.199909	0.210224	0.215559	0.224875	0.228394	0.232924	0.264473	0.30007	0.308208	0.321817	0.338392
7-1	0.0886211	0.126499	0.12789	0.13687	0.156375	0.188725	0.268751	0.28521	0.278176	0.269859	0.2509	0.263177
7-2	0.0789048	0.0894246	0.0851848	0.0961101	0.120518	0.122808	0.209539	0.217131	0.219778	0.220377	0.227262	0.244575
7-3	0.120525	0.137059	0.141863	0.145037	0.156579	0.174547	0.268146	0.289011	0.294123	0.283608	0.275527	0.287061
7-4	0.345928	0.398314	0.409971	0.417231	0.453035	0.499545	0.624282	0.668683	0.743635	0.807279	0.854352	1
7-5	0.140559	0.173269	0.175418	0.175607	0.197834	0.211582	0.318046	0.332502	0.32584	0.328357	0.346974	0.375465
7-6	0.221792	0.264385	0.270564	0.279897	0.304767	0.319236	0.394824	0.421685	0.432714	0.414612	0.404198	0.390487
8-1	0.0923021	0.0990061	0.107188	0.120338	0.134167	0.154725	0.167207	0.194305	0.223937	0.296458	0.329917	0.398994
8-2	0.13357	0.162412	0.161143	0.144147	0.144869	0.150838	0.182645	0.223902	0.230845	0.279039	0.320276	0.389497
8-3	0.1542	0.160539	0.164496	0.164052	0.161735	0.174501	0.183372	0.223489	0.262892	0.317481	0.356106	0.425605
8-4	0.248643	0.260413	0.265871	0.274198	0.291298	0.329225	0.376008	0.396491	0.518674	0.611233	0.69059	1
8-5	0.0972486	0.103879	0.112589	0.12524	0.140092	0.158468	0.176801	0.205479	0.236892	0.318157	0.37131	0.460295
8-6	0.203164	0.217647	0.228363	0.237011	0.249333	0.260436	0.260387	0.298211	0.344108	0.375161	0.418077	0.483926
8-7	0.10644	0.153861	0.161728	0.161838	0.191548	0.204927	0.324429	0.370393	0.366209	0.387012	0.40437	0.441706
9-1	0.0653191	0.0820354	0.0789842	0.090419	0.0824237	0.108334	0.134547	0.221105	0.150021	0.21623	0.235394	0.449608
9-2	0.153307	0.186928	0.174299	0.161543	0.153121	0.167887	0.199711	0.290951	0.21026	0.265817	0.272149	0.46533
9-3	0.168775	0.181024	0.17733	0.175143	0.167426	0.184122	0.203319	0.310428	0.264371	0.330603	0.360428	0.571565
9-4	0.20526	0.219413	0.228507	0.229407	0.245982	0.264272	0.310508	0.425851	0.479007	0.553046	0.651968	1
9-5	0.0395108	0.0524891	0.0448048	0.0478598	0.0413937	0.0630937	0.0815003	0.170832	0.0983806	0.154184	0.152431	0.344295
9-6	0.192736	0.210913	0.218262	0.22772	0.234172	0.242959	0.251026	0.350395	0.319225	0.343077	0.353582	0.538421
9-7	0.151419	0.202802	0.200221	0.212064	0.23302	0.271057	0.389223	0.47628	0.411044	0.459288	0.45686	0.637367
9-8	0.108873	0.127769	0.128333	0.147281	0.153517	0.182103	0.204434	0.306753	0.261376	0.371056	0.423491	0.636165
	2010	2011	2012	2013	2014	2015	2016	2017	2018	2019	2020	2021			2-1	3-1	3-2	5-1	5-2	5-3	6-1	6-2	6-3	6-5	7-1	7-2	7-3	7-5	7-6	8-1	8-2	8-3	8-5	8-6	8-7
2-1	0.116256	0.135236	0.127603	0.109021	0.103573	0.114145	0.109988	0.120384	0.121711	0.128178	0.126617	0.13914		2010	0.116256	0.12896	0.150002	0.0525934	0.13821	0.161859	0.195187	0.238568	0.247976	0.188899	0.0886211	0.0789048	0.120525	0.140559	0.221792	0.0923021	0.13357	0.1542	0.0972486	0.203164	0.10644
3-1	0.12896	0.131879	0.130339	0.127085	0.119118	0.12919	0.121045	0.146336	0.169581	0.189012	0.204645	0.238333		2011	0.135236	0.131879	0.167721	0.0513424	0.155533	0.161893	0.207333	0.267931	0.257373	0.199909	0.126499	0.0894246	0.137059	0.173269	0.264385	0.0990061	0.162412	0.160539	0.103879	0.217647	0.153861
3-2	0.150002	0.167721	0.162243	0.141142	0.130415	0.133971	0.136327	0.158513	0.180051	0.193726	0.213084	0.244718		2012	0.127603	0.130339	0.162243	0.052152	0.148133	0.161113	0.214747	0.265934	0.259552	0.210224	0.12789	0.0851848	0.141863	0.175418	0.270564	0.107188	0.161143	0.164496	0.112589	0.228363	0.161728
5-1	0.0525934	0.0513424	0.052152	0.0529601	0.0457609	0.0622214	0.062394	0.0626238	0.0658497	0.0762397	0.105236	0.1246		2013	0.109021	0.127085	0.141142	0.0529601	0.125316	0.151725	0.214753	0.252601	0.255859	0.215559	0.13687	0.0961101	0.145037	0.175607	0.279897	0.120338	0.144147	0.164052	0.12524	0.237011	0.161838
5-2	0.13821	0.155533	0.148133	0.125316	0.121122	0.11876	0.132229	0.142234	0.144006	0.156147	0.173682	0.196698		2014	0.103573	0.119118	0.130415	0.0457609	0.121122	0.145117	0.222173	0.252359	0.257376	0.224875	0.156375	0.120518	0.156579	0.197834	0.304767	0.134167	0.144869	0.161735	0.140092	0.249333	0.191548
5-3	0.161859	0.161893	0.161113	0.151725	0.145117	0.143774	0.148812	0.175729	0.198416	0.225122	0.268897	0.324313		2015	0.114145	0.12919	0.133971	0.0622214	0.11876	0.143774	0.227405	0.254588	0.259973	0.228394	0.188725	0.122808	0.174547	0.211582	0.319236	0.154725	0.150838	0.174501	0.158468	0.260436	0.204927
6-1	0.195187	0.207333	0.214747	0.214753	0.222173	0.227405	0.22767	0.257498	0.290865	0.29662	0.302136	0.300225		2016	0.109988	0.121045	0.136327	0.062394	0.132229	0.148812	0.22767	0.25371	0.253438	0.232924	0.268751	0.209539	0.268146	0.318046	0.394824	0.167207	0.182645	0.183372	0.176801	0.260387	0.324429
6-2	0.238568	0.267931	0.265934	0.252601	0.252359	0.254588	0.25371	0.281378	0.30601	0.304478	0.308333	0.314693		2017	0.120384	0.146336	0.158513	0.0626238	0.142234	0.175729	0.257498	0.281378	0.289143	0.264473	0.28521	0.217131	0.289011	0.332502	0.421685	0.194305	0.223902	0.223489	0.205479	0.298211	0.370393
6-3	0.247976	0.257373	0.259552	0.255859	0.257376	0.259973	0.253438	0.289143	0.330211	0.336435	0.357835	0.378482		2018	0.121711	0.169581	0.180051	0.0658497	0.144006	0.198416	0.290865	0.30601	0.330211	0.30007	0.278176	0.219778	0.294123	0.32584	0.432714	0.223937	0.230845	0.262892	0.236892	0.344108	0.366209
6-5	0.188899	0.199909	0.210224	0.215559	0.224875	0.228394	0.232924	0.264473	0.30007	0.308208	0.321817	0.338392		2019	0.128178	0.189012	0.193726	0.0762397	0.156147	0.225122	0.29662	0.304478	0.336435	0.308208	0.269859	0.220377	0.283608	0.328357	0.414612	0.296458	0.279039	0.317481	0.318157	0.375161	0.387012
7-1	0.0886211	0.126499	0.12789	0.13687	0.156375	0.188725	0.268751	0.28521	0.278176	0.269859	0.2509	0.263177		2020	0.126617	0.204645	0.213084	0.105236	0.173682	0.268897	0.302136	0.308333	0.357835	0.321817	0.2509	0.227262	0.275527	0.346974	0.404198	0.329917	0.320276	0.356106	0.37131	0.418077	0.40437
7-2	0.0789048	0.0894246	0.0851848	0.0961101	0.120518	0.122808	0.209539	0.217131	0.219778	0.220377	0.227262	0.244575		2021	0.13914	0.238333	0.244718	0.1246	0.196698	0.324313	0.300225	0.314693	0.378482	0.338392	0.263177	0.244575	0.287061	0.375465	0.390487	0.398994	0.389497	0.425605	0.460295	0.483926	0.441706
7-3	0.120525	0.137059	0.141863	0.145037	0.156579	0.174547	0.268146	0.289011	0.294123	0.283608	0.275527	0.287061
7-5	0.140559	0.173269	0.175418	0.175607	0.197834	0.211582	0.318046	0.332502	0.32584	0.328357	0.346974	0.375465
7-6	0.221792	0.264385	0.270564	0.279897	0.304767	0.319236	0.394824	0.421685	0.432714	0.414612	0.404198	0.390487
8-1	0.0923021	0.0990061	0.107188	0.120338	0.134167	0.154725	0.167207	0.194305	0.223937	0.296458	0.329917	0.398994
8-2	0.13357	0.162412	0.161143	0.144147	0.144869	0.150838	0.182645	0.223902	0.230845	0.279039	0.320276	0.389497
8-3	0.1542	0.160539	0.164496	0.164052	0.161735	0.174501	0.183372	0.223489	0.262892	0.317481	0.356106	0.425605
8-5	0.0972486	0.103879	0.112589	0.12524	0.140092	0.158468	0.176801	0.205479	0.236892	0.318157	0.37131	0.460295
8-6	0.203164	0.217647	0.228363	0.237011	0.249333	0.260436	0.260387	0.298211	0.344108	0.375161	0.418077	0.483926
8-7	0.10644	0.153861	0.161728	0.161838	0.191548	0.204927	0.324429	0.370393	0.366209	0.387012	0.40437	0.441706
	2010	2011	2012	2013	2014	2015	2016	2017	2018	2019	2020	2021
2-1	0.116256	0.135236	0.127603	0.109021	0.103573	0.114145	0.109988	0.120384	0.121711	0.128178	0.126617	0.13914
3-2	0.150002	0.167721	0.162243	0.141142	0.130415	0.133971	0.136327	0.158513	0.180051	0.193726	0.213084	0.244718
5-1	0.0525934	0.0513424	0.052152	0.0529601	0.0457609	0.0622214	0.062394	0.0626238	0.0658497	0.0762397	0.105236	0.1246
5-2	0.13821	0.155533	0.148133	0.125316	0.121122	0.11876	0.132229	0.142234	0.144006	0.156147	0.173682	0.196698
5-3	0.161859	0.161893	0.161113	0.151725	0.145117	0.143774	0.148812	0.175729	0.198416	0.225122	0.268897	0.324313
6-1	0.195187	0.207333	0.214747	0.214753	0.222173	0.227405	0.22767	0.257498	0.290865	0.29662	0.302136	0.300225
6-2	0.238568	0.267931	0.265934	0.252601	0.252359	0.254588	0.25371	0.281378	0.30601	0.304478	0.308333	0.314693
6-3	0.247976	0.257373	0.259552	0.255859	0.257376	0.259973	0.253438	0.289143	0.330211	0.336435	0.357835	0.378482
7-1	0.0886211	0.126499	0.12789	0.13687	0.156375	0.188725	0.268751	0.28521	0.278176	0.269859	0.2509	0.263177
8-1	0.0923021	0.0990061	0.107188	0.120338	0.134167	0.154725	0.167207	0.194305	0.223937	0.296458	0.329917	0.398994
	2010	2011	2012	2013	2014	2015	2016	2017	2018	2019	2020	2021
3-1	0.12896	0.131879	0.130339	0.127085	0.119118	0.12919	0.121045	0.146336	0.169581	0.189012	0.204645	0.238333
6-2	0.238568	0.267931	0.265934	0.252601	0.252359	0.254588	0.25371	0.281378	0.30601	0.304478	0.308333	0.314693
6-5	0.188899	0.199909	0.210224	0.215559	0.224875	0.228394	0.232924	0.264473	0.30007	0.308208	0.321817	0.338392
7-2	0.0789048	0.0894246	0.0851848	0.0961101	0.120518	0.122808	0.209539	0.217131	0.219778	0.220377	0.227262	0.244575
7-3	0.120525	0.137059	0.141863	0.145037	0.156579	0.174547	0.268146	0.289011	0.294123	0.283608	0.275527	0.287061
7-5	0.140559	0.173269	0.175418	0.175607	0.197834	0.211582	0.318046	0.332502	0.32584	0.328357	0.346974	0.375465
7-6	0.221792	0.264385	0.270564	0.279897	0.304767	0.319236	0.394824	0.421685	0.432714	0.414612	0.404198	0.390487
8-2	0.13357	0.162412	0.161143	0.144147	0.144869	0.150838	0.182645	0.223902	0.230845	0.279039	0.320276	0.389497
8-3	0.1542	0.160539	0.164496	0.164052	0.161735	0.174501	0.183372	0.223489	0.262892	0.317481	0.356106	0.425605
8-5	0.0972486	0.103879	0.112589	0.12524	0.140092	0.158468	0.176801	0.205479	0.236892	0.318157	0.37131	0.460295
8-6	0.203164	0.217647	0.228363	0.237011	0.249333	0.260436	0.260387	0.298211	0.344108	0.375161	0.418077	0.483926
8-7	0.10644	0.153861	0.161728	0.161838	0.191548	0.204927	0.324429	0.370393	0.366209	0.387012	0.40437	0.441706
[truncated: 12 more columns]

## Sheet: Northeast China Plain
ACEX-1	2011	2012	2013	2014	2015	2016	2017	2018	2019	2020	2021	TC	2011	2012	2013	2014	2015	2016	2017	2018	2019	2020	2021	EC	2011	2012	2013	2014	2015	2016	2017	2018	2019	2020	2021
Liaoning	0.00806759	0.00593522	0.00514531	0.00148854	0.0130238	-0.00790885	0.00347725	0.00246677	0.00588815	0.00222007	0.00407605		0.00577671	0.00593522	0.00514531	0.00148854	0.0130238	-0.00790885	0.00347725	0.00246677	0.00588815	0.00222007	0.00516614		0.00229088	0	0	0	0	0	0	0	0	0	-0.00109009
Jilin	0.00522502	0.00589971	0.00713944	0.00598324	0	0	0	0	0	0	0		0.00403015	0.00233546	0.00692897	0.00598324	0	0	0	0	0	0	0		0.00119486	0.00356425	0.000210477	0	0	0	0	0	0	0	0
Heilongjiang	0.00206304	0	0	0	0	0	0	0	0	0	0		0.00206304	0	0	0	0.0263131	-0.0263131	0	0	0	0	0		0	0	0	0	-0.0263131	0.0263131	0	0	0	0	0
	0.00511855	0.00394498	0.00409492	0.00249059	0.00434125	-0.00263628	0.00115908	0.000822256	0.00196272	0.000740024	0.00135868		0.00395663	0.00275689	0.00402476	0.00249059	0.0131123	-0.0114073	0.00115908	0.000822256	0.00196272	0.000740024	0.00172205		0.00116191	0.00118808	7.01591e-05	0	-0.00877102	0.00877102	0	0	0	0	-0.000363363
ACEX-2	2011	2012	2013	2014	2015	2016	2017	2018	2019	2020	2021	TC	2011	2012	2013	2014	2015	2016	2017	2018	2019	2020	2021	EC	2011	2012	2013	2014	2015	2016	2017	2018	2019	2020	2021
Liaoning	0.00322618	0.00112033	0.00117459	-0.0018524	0.00877317	0.0187478	0.00147322	0.0012404	0.00075259	-0.00327685	0.00305139		0.00390996	0.00156612	-0.010187	0.0130137	-0.0145606	0.017592	-0.00894126	0.00872578	-0.000287313	0.00571409	0.00292407		-0.000683776	-0.000445791	0.0113616	-0.0148661	0.0233338	0.0011558	0.0104145	-0.00748538	0.0010399	-0.00899093	0.000127328
Jilin	-0.00128925	-0.00198341	-0.000433525	9.86228e-05	-0.000614151	0.0047063	0.00200713	0.0117129	0.00391372	-0.000595591	0.00472245		0.00168877	-0.00127051	0.000308174	-0.00167142	0.00231985	0.0052708	-0.00417441	0.0179642	-0.00912434	0.0045919	0.00476625		-0.00297802	-0.000712892	-0.000741699	0.00177005	-0.002934	-0.000564498	0.00618154	-0.00625128	0.0130381	-0.0051875	-4.37951e-05
Heilongjiang	0.00472659	0.00277013	0.00425046	0.00394546	0.00333337	0.00460594	0.00309158	0.002383	-0.000273748	-0.00331754	0.00257113		-0.00593675	-3.82217e-05	0.0202476	-0.00391294	-0.00219798	0.00572564	0.00340948	0.00380096	0.0035372	0.00332647	0.00375921		0.0106633	0.00280835	-0.0159971	0.00785839	0.00553136	-0.00111971	-0.000317894	-0.00141796	-0.00381095	-0.00664401	-0.00118808
	0.00222118	0.000635685	0.00166384	0.000730561	0.0038308	0.00935336	0.00219065	0.00511211	0.00146419	-0.00239666	0.00344832	#DIV/0!	-0.000112671	8.57956e-05	0.00345626	0.00247644	-0.00481293	0.00952949	-0.0032354	0.0101637	-0.00195815	0.00454415	0.00381651	#DIV/0!	0.00233385	0.000549889	-0.00179242	-0.00174588	0.00864373	-0.000176135	0.00542604	-0.00505154	0.00342234	-0.00694081	-0.000368183
ACEX-3	2011	2012	2013	2014	2015	2016	2017	2018	2019	2020	2021	TC	2011	2012	2013	2014	2015	2016	2017	2018	2019	2020	2021	EC	2011	2012	2013	2014	2015	2016	2017	2018	2019	2020	2021
Liaoning	-0.0017342	0.00325666	0.00322799	0.000912275	0.0116421	-0.00343371	0.010416	0.00712107	0.0090797	0.00450591	0.00594339		-0.0117211	-0.00888107	0.000453231	-0.0090625	-0.00423725	0.0172418	0.011197	0.0101701	-0.0082816	-0.0249639	0.0174477		0.0099869	0.0121377	0.00277476	0.00997478	0.0158794	-0.0206755	-0.000781011	-0.00304902	0.0173613	0.0294698	-0.0115043
Jilin	-0.000328311	0.00155392	0.00107474	0.00689827	0.0181985	0.0215829	0.0284194	-0.0585318	0.0070219	0.000913802	0.00588117		-0.0110238	-0.00869451	-0.00455042	-0.00379449	0.0181985	0.0309715	0.0323793	-0.0588277	0.0472929	0.0127345	0.00386817		0.0106955	0.0102484	0.00562517	0.0106928	0	-0.00938859	-0.00395989	0.000295935	-0.040271	-0.0118207	0.002013
Heilongjiang	0.00126305	-0.000513667	0.00303662	0.00428217	0.0042457	0.0039443	0.00488856	0.00532347	0.0069141	0.00474455	0.00821238		0.0221348	0.0114132	-0.0391747	0.0218727	-0.00552426	0.0323471	0.0050527	0.00246496	0.0122648	0.00289503	0.00455058		-0.0208717	-0.0119269	0.0422113	-0.0175905	0.00976997	-0.0284028	-0.000164146	0.00285851	-0.0053507	0.00184952	0.0036618
	-0.000266487	0.0014323	0.00244645	0.00403091	0.0113621	0.00736451	0.0145747	-0.0153624	0.0076719	0.00338809	0.00667898	#DIV/0!	-0.000203378	-0.00205413	-0.014424	0.00300524	0.00281233	0.0268535	0.0162097	-0.0153976	0.017092	-0.00311144	0.00862213	#DIV/0!	-6.3109e-05	0.00348643	0.0168704	0.00102567	0.00854978	-0.019489	-0.00163502	3.51421e-05	-0.00942013	0.00649953	-0.00194315
ACEX-4	2011	2012	2013	2014	2015	2016	2017	2018	2019	2020	2021	TC	2011	2012	2013	2014	2015	2016	2017	2018	2019	2020	2021	EC	2011	2012	2013	2014	2015	2016	2017	2018	2019	2020	2021
Liaoning	0.00212131	0.000996211	0.00102689	-1.89754e-05	0.00280188	-0.00155	0.0014314	0.000445989	0.00156	9.78814e-05	0.00124178		0.000235617	0.000303908	0.00673702	-0.00166359	0.0128035	-0.00113014	-0.00257889	0.00247341	0.00180897	0.00451941	0.00198677		0.0018857	0.000692303	-0.00571013	0.00164462	-0.0100017	-0.000419861	0.00401029	-0.00202742	-0.000248971	-0.00442153	-0.000744993
Jilin	0.00121585	0.000398071	0.000449179	3.53086e-05	-0.00082899	-0.000738414	-0.000798152	0.0131874	0.00315312	0.0017197	0.00380691		0.00128144	0.00103502	0.00139547	-0.00104602	-0.00102755	-0.000137128	-0.0030022	0.0143666	-0.0102386	0.0022962	0.00274711		-6.55874e-05	-0.00063695	-0.00094629	0.00108133	0.000198561	-0.000601286	0.00220405	-0.00117926	0.0133918	-0.000576499	0.0010598
Heilongjiang	0.0017584	0.0019017	0.00170467	0.00172075	0.00149763	0.00197146	0.00169641	0.00199519	0.000886393	0.000345191	0.00232882		-0.00431367	-0.000638584	0.00938128	-0.000910233	-0.000188598	-0.00284409	0.00143481	0.00171417	0.00171425	0.000933606	0.00178107		0.00607206	0.00254028	-0.00767661	0.00263098	0.00168622	0.00481555	0.000261602	0.000281018	-0.000827854	-0.000588415	0.000547747
	0.00169852	0.00109866	0.00106025	0.000579027	0.00115684	-0.000105651	0.000776554	0.00520951	0.00186651	0.000720924	0.00245917	#DIV/0!	-0.000932205	0.000233448	0.00583792	-0.00120662	0.00386246	-0.00137045	-0.00138209	0.00618473	-0.00223847	0.00258307	0.00217165	#DIV/0!	0.00263073	0.000865213	-0.00477767	0.00178564	-0.00270562	0.0012648	0.00215865	-0.00097522	0.00410498	-0.00186215	0.000287518
ACEY	2011	2012	2013	2014	2015	2016	2017	2018	2019	2020	2021	TC	2011	2012	2013	2014	2015	2016	2017	2018	2019	2020	2021	EC	2011	2012	2013	2014	2015	2016	2017	2018	2019	2020	2021
Liaoning	0	0	0	0	0	0	0	0	0	0	0		0	0	0	0	0	0	0	0	0	0	0		0	0	0	0	0	0	0	0	0	0	0
Jilin	0	0	0	0	0	0	0	0	0	0	0		0	0	0	0	0	0	0	0	0	0	0		0	0	0	0	0	0	0	0	0	0	0
Heilongjiang	0	0	0	0	0	0	0	0	0	0	0		0	0	0	0	0	0	0	0	0	0	0		0	0	0	0	0	0	0	0	0	0	0
	0	0	0	0	0	0	0	0	0	0	0	#DIV/0!	0	0	0	0	0	0	0	0	0	0	0	#DIV/0!	0	0	0	0	0	0	0	0	0	0	0
ACEZ	2011	2012	2013	2014	2015	2016	2017	2018	2019	2020	2021	TC	2011	2012	2013	2014	2015	2016	2017	2018	2019	2020	2021	EC	2011	2012	2013	2014	2015	2016	2017	2018	2019	2020	2021
Liaoning	0.00705665	0.00109319	0.0182785	-0.00220406	0.0119459	-0.0108165	0.00285466	0.00219966	0.00624529	0.00180565	0.00637824		-0.00256021	-0.00380509	-0.00433658	0.0125318	-0.0251103	0.0339088	0.0125204	0.01247	-0.000420493	0.0210603	0.00885835		0.00961686	0.00489829	0.0226151	-0.0147359	0.0370562	-0.0447254	-0.00966572	-0.0102703	0.00666578	-0.0192547	-0.00248011
Jilin	0.0028108	0.00155173	0.0153337	-0.00128696	-0.00697372	-0.00257944	-0.00318997	0.0505502	0.0129094	0.00791941	0.0171127		0.00401623	0.00269885	-0.00041915	-0.00997198	-0.00805594	0.00546837	-0.0105366	0.0557362	-0.0256677	-0.00487507	0.0105302		-0.00120543	-0.00114712	0.0157528	0.00868503	0.00108221	-0.00804781	0.00734667	-0.00518605	0.0385771	0.0127945	0.00658242
Heilongjiang	0.00443787	0.00414415	0.00238203	0.00774502	0.00457343	0.00332023	0.0047852	0.00567725	0.00303628	0.00193573	0.00817539		-0.000390443	0.000282595	0.018632	-0.0124269	-0.00447233	0.0131258	0.00623076	0.004654	0.00663571	0.0031114	0.00533048		0.00482831	0.00386156	-0.01625	0.0201719	0.00904576	-0.00980554	-0.00144556	0.00102324	-0.00359944	-0.00117567	0.00284491
	0.00476844	0.00226303	0.0119981	0.001418	0.00318187	-0.00335859	0.0014833	0.0194757	0.00739699	0.00388693	0.0105554	#DIV/0!	0.000355193	-0.000274551	0.00462543	-0.00328901	-0.0125462	0.017501	0.00273817	0.0242867	-0.00648415	0.00643222	0.00823969	#DIV/0!	0.00441325	0.00253758	0.00737266	0.00470701	0.0157281	-0.0208596	-0.00125487	-0.00481104	0.0138811	-0.00254529	0.00231574
	2011	2012	2013	2014	2015	2016	2017	2018	2019	2020	2021		2011	2012	2013	2014	2015	2016	2017	2018	2019	2020	2021		2011	2012	2013	2014	2015	2016	2017	2018	2019	2020	2021
ACE-Y	0	0	0	0	0	0	0	0	0	0	0	TC-Y												EC-Y
ACE-Z	0.00476844	0.00226303	0.0119981	0.001418	0.00318187	-0.00335859	0.0014833	0.0194757	0.00739699	0.00388693	0.0105554	TC-Z												EC-Z
ACE-X	0.00877175	0.00711162	0.00926546	0.00783109	0.020691	0.0139759	0.0187009	-0.00421853	0.0129653	0.00245238	0.0139452	TC-X	0.00270838	0.00102201	-0.00110501	0.00676565	0.0149741	0.0236052	0.0127513	0.00177308	0.0148581	0.00475581	0.0163323	EC-X	0.00606338	0.00608962	0.0103705	0.00106543	0.00571686	-0.00962926	0.00594967	-0.00599162	-0.00189281	-0.00230343	-0.00238718
ACE	0.0135438	0.00937757	0.0212674	0.00925231	0.0238814	0.0106231	0.0201919	0.0152554	0.0203676	0.00634031	0.0245063													0.0127333
TC	0.00306468	0.000747875	0.00351996	0.00347942	0.00243411	0.0411159	0.0154947	0.0260606	0.00838007	0.01119	0.0245787
EC	0.0104791	0.0086297	0.0177474	0.00577288	0.0214473	-0.0304928	0.00469725	-0.0108051	0.0119876	-0.00484966	-7.24206e-05
	2011	2012	2013	2014	2015	2016	2017	2018	2019	2020	2021
ACE-Y	0	0	0	0	0	0	0	0	0	0	0
ACE-Z	0.476844	0.226303	1.19981	0.1418	0.318187	-0.335859	0.14833	1.94757	0.739699	0.388693	1.05554
ACE-X	0.877175	0.711162	0.926546	0.783109	2.0691	1.39759	1.87009	-0.421853	1.29653	0.245238	1.39452
ACE	1.35438	0.937757	2.12674	0.925231	2.38814	1.06231	2.01919	1.52554	2.03676	0.634031	2.45063
TC	0.306468	0.0747875	0.351996	0.347942	0.243411	4.11159	1.54947	2.60606	0.838007	1.119	2.45787
EC	1.04791	0.86297	1.77474	0.577288	2.14473	-3.04928	0.469725	-1.08051	1.19876	-0.484966	-0.00724206
	2011	2012	2013	2014	2015	2016	2017	2018	2019	2020	2021
ACEX-F	0.00511855	0.00394498	0.00409492	0.00249059	0.00434125	-0.00263628	0.00115908	0.000822256	0.00196272	0.000740024	0.00135868	0.0233968
ACEX-L	0.00222118	0.000635685	0.00166384	0.000730561	0.0038308	0.00935336	0.00219065	0.00511211	0.00146419	-0.00239666	0.00344832	0.028254
ACEX-M	-0.000266487	0.0014323	0.00244645	0.00403091	0.0113621	0.00736451	0.0145747	-0.0153624	0.0076719	0.00338809	0.00667898	0.043321
ACEX-R	0.00169852	0.00109866	0.00106025	0.000579027	0.00115684	-0.000105651	0.000776554	0.00520951	0.00186651	0.000720924	0.00245917	0.0165203
ACE-X	0.00877175	0.00711162	0.00926546	0.00783109	0.020691	0.0139759	0.0187009	-0.00421853	0.0129653	0.00245238	0.0139452	0.111492
ACEX-TC	0.00270838	0.00102201	-0.00110501	0.00676565	0.0149741	0.0236052	0.0127513	0.00177308	0.0148581	0.00475581	0.0163323	0.098441
ACEX-EC	0.00606338	0.00608962	0.0103705	0.00106543	0.00571686	-0.00962926	0.00594967	-0.00599162	-0.00189281	-0.00230343	-0.00238718	0.0130511
	2011	2012	2013	2014	2015	2016	2017	2018	2019	2020	2021
ACEX-F	0.00511855	0.00394498	0.00409492	0.00249059	0.00434125	-0.00263628	0.00115908	0.000822256	0.00196272	0.000740024	0.00135868	0.00212698
ACEX-L	0.00222118	0.000635685	0.00166384	0.000730561	0.0038308	0.00935336	0.00219065	0.00511211	0.00146419	-0.00239666	0.00344832	0.00256855
ACEX-M	-0.000266487	0.0014323	0.00244645	0.00403091	0.0113621	0.00736451	0.0145747	-0.0153624	0.0076719	0.00338809	0.00667898	0.00393827
ACEX-R	0.00169852	0.00109866	0.00106025	0.000579027	0.00115684	-0.000105651	0.000776554	0.00520951	0.00186651	0.000720924	0.00245917	0.00150185
ACE-X	0.0877175	0.0711162	0.0926546	0.0783109	0.20691	0.139759	0.187009	-0.0421853	0.129653	0.0245238	0.139452	0.101356
ACEX-TC	0.0270838	0.0102201	-0.0110501	0.0676565	0.149741	0.236052	0.127513	0.0177308	0.148581	0.0475581	0.163323	0.0894918
ACEX-EC	0.0606338	0.0608962	0.103705	0.0106543	0.0571686	-0.0962926	0.0594967	-0.0599162	-0.0189281	-0.0230343	-0.0238718	0.0118647

## Sheet: Yunnan-Guizhou Plateau
ACEX-1	2011	2012	2013	2014	2015	2016	2017	2018	2019	2020	2021	TC	2011	2012	2013	2014	2015	2016	2017	2018	2019	2020	2021	EC	2011	2012	2013	2014	2015	2016	2017	2018	2019	2020	2021
Guangxi	0.00325106	0.00261211	0.00245452	0.00302469	0.00317193	0.00308779	0.00365275	0.0049375	0.00573908	0.00541459	0.00567782		0.00531271	0.00338313	0.00151209	0.00248997	0.00233643	0.00219057	0.00307417	0.00349958	0.0043702	0.00463098	0.00417033		-0.00206165	-0.000771025	0.000942424	0.000534716	0.000835501	0.000897221	0.000578576	0.00143792	0.00136888	0.000783611	0.00150749
Guizhou	0.00857891	0.0119881	-0.0121033	0.00596098	-0.0632647	0.00360481	0.00412658	0.00480784	0.00516172	0.00510914	0.00621684		0.00949314	-0.0050805	-0.0145567	0.00295159	-0.0665596	0.00108561	0.00183144	0.00235589	0.00317072	0.00345931	0.00320535		-0.000914225	0.0170686	0.0024535	0.00300939	0.00329489	0.0025192	0.00229515	0.00245196	0.00199101	0.00164983	0.00301149
Yunnan	0.0087247	0.00657347	0.00143888	-0.067769	0.00293181	0.00309262	0.00331362	0.0038217	0.00514882	0.00453204	0.0053697		0.00774801	0.00481407	0.000410858	-0.0683992	0.00216817	0.00165309	0.00222792	0.00218677	0.00273258	-0.0133372	0.00312067		0.000976686	0.0017594	0.00102802	0.000630174	0.000763644	0.00143953	0.00108571	0.00163493	0.00241624	0.0178693	0.00224904
	0.00685156	0.00705789	-0.00273662	-0.0195944	-0.0190537	0.00326174	0.00369765	0.00452235	0.00534988	0.00501859	0.00575479		0.00751795	0.0010389	-0.00421127	-0.0209859	-0.020685	0.00164309	0.00237784	0.00268075	0.0034245	-0.00174899	0.00349878		-0.000666397	0.00601899	0.00147465	0.00139143	0.00163135	0.00161865	0.00131981	0.0018416	0.00192538	0.00676758	0.00225601
ACEX-2	2011	2012	2013	2014	2015	2016	2017	2018	2019	2020	2021	TC	2011	2012	2013	2014	2015	2016	2017	2018	2019	2020	2021	EC	2011	2012	2013	2014	2015	2016	2017	2018	2019	2020	2021
Guangxi	-0.00271458	0.000432034	-0.000787124	-0.000172142	-0.00100733	0.00905799	0.00121161	0.00335568	0.0041148	0.00424652	0.00414974		0.00349617	0.00021405	0.000551072	0.00176853	0.00198412	0.0124903	0.00326817	0.00345099	0.00391646	0.00341888	0.00387611		-0.00621074	0.000217984	-0.0013382	-0.00194067	-0.00299145	-0.00343228	-0.00205656	-9.53175e-05	0.000198343	0.000827633	0.000273628
Guizhou	0	-0.00769797	-0.027962	-0.00664643	-0.0754965	0.0171059	0.000447353	-0.000335736	0.00244554	0.00248943	0.00404243		0.00586962	-0.0133326	-0.0275338	-0.00474839	-0.0770246	0.00628154	0.00282809	0.00326964	0.00316034	0.00270404	0.00299161		-0.00586962	0.0056346	-0.000428246	-0.00189804	0.00152816	0.0108244	-0.00238073	-0.00360537	-0.000714798	-0.000214608	0.00105081
Yunnan	0	-0.00724592	-0.00939643	-0.0944748	0.00130617	0.00158692	0.00198111	0.0243341	0.00667971	0.0038685	0.00867351		0.00287655	-0.0064717	-0.00801566	-0.0927923	0.00486489	0.002261	-0.00343795	0.000292346	0.00164706	0.00760463	0.00401213		-0.00287655	-0.000774216	-0.00138076	-0.00168241	-0.00355872	-0.00067408	0.00541906	0.0240417	0.00503265	-0.00373614	0.00466138
	-0.000904859	-0.00483728	-0.0127152	-0.0337644	-0.0250659	0.00925027	0.00121336	0.00911801	0.00441335	0.00353482	0.00562189		0.00408078	-0.00653007	-0.0116661	-0.0319241	-0.0233919	0.00701094	0.000886103	0.00233766	0.00290795	0.00457585	0.00362662	#DIV/0!	-0.00498564	0.00169279	-0.00104907	-0.00184038	-0.001674	0.00223934	0.000327255	0.00678035	0.0015054	-0.00104104	0.00199527
ACEX-3	2011	2012	2013	2014	2015	2016	2017	2018	2019	2020	2021	TC	2011	2012	2013	2014	2015	2016	2017	2018	2019	2020	2021	EC	2011	2012	2013	2014	2015	2016	2017	2018	2019	2020	2021
Guangxi	-0.000456098	5.89627e-05	0.0002061	-0.000620332	0.000208245	9.71649e-05	0.00519225	0.00633521	0.00572178	0.00554589	0.00580978		0.00627161	0.00334962	0.000123515	0.00408265	0.00287085	0.00652014	0.00217937	0.00600839	0.00719754	0.00618077	0.0053391		-0.00672771	-0.00329066	8.25848e-05	-0.00470299	-0.0026626	-0.00642298	0.00301288	0.000326826	-0.00147575	-0.000634874	0.000470682
Guizhou	-0.00536668	0.000815817	-0.0181666	0.000831796	-0.049314	0.00118234	0.00260106	0.000329081	0.0131455	0.0114667	0.00166223		-0.00558957	0.0508055	-0.0175998	2.366e-06	-0.0515145	0.0025305	0.000957322	0.00337466	0.00182801	0.00295544	0.00340272		0.000222893	-0.0499897	-0.000566776	0.00082943	0.00220052	-0.00134816	0.00164374	-0.00304557	0.0113175	0.00851126	-0.00174049
Yunnan	0.00153082	-0.00361618	-0.00266655	-0.0362466	0.000886248	0.000790138	0.000580932	0.00172548	0.00167304	0.00138496	0.00170093		-0.00721252	-0.00339784	-0.00543194	-0.0473054	-0.0101532	0.0187564	0.000327091	0.00621385	-0.0138488	0.0619684	0.0015527		0.00874334	-0.000218337	0.00276539	0.0110588	0.0110394	-0.0179662	0.000253841	-0.00448837	0.0155219	-0.0605834	0.000148235
	-0.00143065	-0.0009138	-0.00687569	-0.0120117	-0.0160732	0.000689882	0.00279141	0.00279659	0.00684677	0.00613252	0.00305765		-0.00217683	0.0169191	-0.00763609	-0.0144068	-0.0195989	0.009269	0.00115459	0.00519897	-0.00160777	0.0237015	0.0034315	#DIV/0!	0.000746177	-0.0178329	0.000760401	0.00239507	0.00352579	-0.00857912	0.00163682	-0.00240237	0.00845453	-0.017569	-0.000373857
ACEX-4	2011	2012	2013	2014	2015	2016	2017	2018	2019	2020	2021	TC	2011	2012	2013	2014	2015	2016	2017	2018	2019	2020	2021	EC	2011	2012	2013	2014	2015	2016	2017	2018	2019	2020	2021
Guangxi	0.00155799	0.00107104	0.00123236	0.00293697	0.000430032	0.00235763	0.00197842	0.00268194	0.00300845	0.00201557	0.00335272		0.00154769	0.00111406	0.00149129	0.000413007	0.001967	0.00119312	0.00119915	0.00138338	0.00155407	0.00150562	0.00189117		1.02953e-05	-4.30218e-05	-0.000258926	0.00252397	-0.00153697	0.00116451	0.000779273	0.00129856	0.00145438	0.000509943	0.00146156
Guizhou	0.00229178	0.00213905	-0.0079723	0.000812409	-0.026332	0.00101532	0.00127181	0.00247949	0.0019229	0.00195978	0.00239931		0.00406204	-0.000697645	-0.00746257	0.000193666	-0.0270723	0.000661303	0.00057531	0.000592936	0.000827132	0.000797239	0.00107764		-0.00177026	0.0028367	-0.000509729	0.000618744	0.000740277	0.000354018	0.0006965	0.00188656	0.00109577	0.00116254	0.00132167
Yunnan	0.00268115	0.000895725	-0.00112481	-0.0331054	0.00136433	0.00148051	0.00146682	0.00133245	0.00212253	0.001794	0.00237795		0.00357724	0.00139862	-0.000130854	-0.0331791	0.00200129	0.00186929	0.00206017	0.00119461	0.00274415	-0.0089096	0.00122174		-0.00089609	-0.000502893	-0.000993957	7.36184e-05	-0.000636959	-0.000388781	-0.00059335	0.00013784	-0.000621617	0.0107036	0.0011562
	0.00217697	0.00136861	-0.00262158	-0.00978536	-0.00817923	0.00161782	0.00157235	0.00216463	0.0023513	0.00192312	0.00270999		0.00306232	0.000605011	-0.00203405	-0.0108575	-0.00770134	0.00124124	0.00127821	0.00105698	0.00170845	-0.00220225	0.00139685	#DIV/0!	-0.000885351	0.000763595	-0.000587537	0.00107211	-0.000477884	0.000376583	0.000294141	0.00110765	0.000642844	0.00412536	0.00131314
ACEY	2011	2012	2013	2014	2015	2016	2017	2018	2019	2020	2021	TC	2011	2012	2013	2014	2015	2016	2017	2018	2019	2020	2021	EC	2011	2012	2013	2014	2015	2016	2017	2018	2019	2020	2021
Guangxi	0	0	0	0	0	0	0	0	0	0	0		0	0	0	0	0	0	0	0	0	0	0		0	0	0	0	0	0	0	0	0	0	0
Guizhou	-0.0558096	0.0256489	0.138315	0.0266692	0.396457	0	0	0	0	0	0		-0.0558096	0.0256489	0.138315	0.0266692	0.396457	0	0	0	0	0	0		0	0	0	0	0	0	0	0	0	0	0
Yunnan	-0.0143571	0.00528141	0.0399719	0.419066	0	0	0	0	0	0	0		-0.0143571	0.00528141	0.0399719	0.419066	0	0	0	0	0	0	0		0	0	0	0	0	0	0	0	0	0	0
	-0.0233889	0.0103101	0.0594288	0.148578	0.132152	0	0	0	0	0	0		-0.0233889	0.0103101	0.0594288	0.148578	0.132152	0	0	0	0	0	0	#DIV/0!	0	0	0	0	0	0	0	0	0	0	0
ACEZ	2011	2012	2013	2014	2015	2016	2017	2018	2019	2020	2021	TC	2011	2012	2013	2014	2015	2016	2017	2018	2019	2020	2021	EC	2011	2012	2013	2014	2015	2016	2017	2018	2019	2020	2021
Guangxi	0.00699511	0.00638209	0.00378157	0.00901893	0.00474652	0.00691478	0.00773632	0.0100251	0.0135773	0.010588	0.0130732		0.00475168	0.00455303	0.0143252	0.00469517	0.00707852	0.00570573	0.00724618	0.009799	0.0102775	0.0102324	0.00987514		0.00224343	0.00182906	-0.0105436	0.00432375	-0.002332	0.00120905	0.000490145	0.000226059	0.00329973	0.00035567	0.00319809
Guizhou	0.00566143	0.0154482	0	0	-0.164083	0.00544017	0.0067198	0.010805	0.00979407	0.0102459	0.0131175		0.0145344	-0.0213567	-0.0154456	-0.000426886	-0.163883	0.00340227	0.00432955	0.00578736	0.0069446	0.00685705	0.00688943		-0.008873	0.0368049	0.0154456	0.000426886	-0.000199536	0.0020379	0.00239025	0.00501768	0.00284947	0.00338889	0.00622805
Yunnan	0.0137925	0.0042884	0	-0.167548	0.00453479	0.00472739	0.00534923	0.00582743	0.00968827	0.00666418	0.00908656		0.0155052	0.0051351	-0.000759842	-0.165209	0.00592781	0.000540252	0.00725332	0.00663393	0.00866626	-0.0327732	0.00644436		-0.00171272	-0.000846702	0.000759842	-0.00233867	-0.00139302	0.00418714	-0.00190409	-0.000806499	0.00102201	0.0394373	0.0026422
	0.00881635	0.00870623	0.00126052	-0.052843	-0.0516006	0.00569411	0.00660178	0.00888584	0.0110199	0.00916605	0.0117591	#DIV/0!	0.0115971	-0.00388952	-0.000626749	-0.053647	-0.0502924	0.00321608	0.00627635	0.00740677	0.00862946	-0.00522792	0.00773631	#DIV/0!	-0.00278076	0.0125958	0.00188727	0.00080399	-0.00130819	0.00247803	0.000325436	0.00147908	0.00239041	0.014394	0.00402278
	2011	2012	2013	2014	2015	2016	2017	2018	2019	2020	2021		2011	2012	2013	2014	2015	2016	2017	2018	2019	2020	2021		2011	2012	2013	2014	2015	2016	2017	2018	2019	2020	2021
ACE-Y	-0.0233889	0.0103101	0.0594288	0.148578	0.132152	0	0	0	0	0	0	TC-Y												EC-Y
ACE-Z	0.00881635	0.00870623	0.00126052	-0.052843	-0.0516006	0.00569411	0.00660178	0.00888584	0.0110199	0.00916605	0.0117591	TC-Z												EC-Z
ACE-X	0.00669302	0.00267542	-0.0249491	-0.0751559	-0.0683719	0.0148197	0.00927478	0.0186016	0.0189613	0.016609	0.0171443	TC-X	0.0124842	0.0120329	-0.0255475	-0.0781742	-0.0713772	0.0191643	0.00569675	0.0112743	0.00643314	0.0243261	0.0119538	EC-X	-0.00579121	-0.00935752	0.000598443	0.00301823	0.00300525	-0.00434455	0.00357803	0.00732724	0.0125282	-0.0077171	0.00519057
ACE	-0.00787678	0.0216928	0.03573	0.0205484	0.0121517	0.0205199	0.0158804	0.0274951	0.029989	0.0257819	0.0289105													0.0127333
TC	0.000697573	0.0184584	0.0332441	0.016725	0.0104534	0.0223882	0.0119754	0.0186857	0.0150652	0.0191082	0.019695
EC	-0.00857435	0.00323439	0.00248596	0.00382346	0.00169829	-0.00186831	0.00390493	0.00880933	0.0149237	0.00667369	0.00921548
												0.0209839												0.0169542												0.00402969
	2011	2012	2013	2014	2015	2016	2017	2018	2019	2020	2021
ACE-Y	-2.33889	1.03101	5.94288	14.8578	13.2152	0	0	0	0	0	0
ACE-Z	0.881635	0.870623	0.126052	-5.2843	-5.16006	0.569411	0.660178	0.888584	1.10199	0.916605	1.17591
ACE-X	0.669302	0.267542	-2.49491	-7.51559	-6.83719	1.48197	0.927478	1.86016	1.89613	1.6609	1.71443
ACE	-0.787678	2.16928	3.573	2.05484	1.21517	2.05199	1.58804	2.74951	2.9989	2.57819	2.89105
TC	0.0697573	1.84584	3.32441	1.6725	1.04534	2.23882	1.19754	1.86857	1.50652	1.91082	1.9695
EC	-0.857435	0.323439	0.248596	0.382346	0.169829	-0.186831	0.390493	0.880933	1.49237	0.667369	0.921548
	2011	2012	2013	2014	2015	2016	2017	2018	2019	2020	2021
ACEX-F	0.00685156	0.00705789	-0.00273662	-0.0195944	-0.0190537	0.00326174	0.00369765	0.00452235	0.00534988	0.00501859	0.00575479	0.000129734
ACEX-L	-0.000904859	-0.00483728	-0.0127152	-0.0337644	-0.0250659	0.00925027	0.00121336	0.00911801	0.00441335	0.00353482	0.00562189	-0.0441359
ACEX-M	-0.00143065	-0.0009138	-0.00687569	-0.0120117	-0.0160732	0.000689882	0.00279141	0.00279659	0.00684677	0.00613252	0.00305765	-0.0149902
ACEX-R	0.00217697	0.00136861	-0.00262158	-0.00978536	-0.00817923	0.00161782	0.00157235	0.00216463	0.0023513	0.00192312	0.00270999	-0.00470138
ACE-X	0.00669302	0.00267542	-0.0249491	-0.0751559	-0.0683719	0.0148197	0.00927478	0.0186016	0.0189613	0.016609	0.0171443	-0.0636978
ACEX-TC	0.0124842	0.0120329	-0.0255475	-0.0781742	-0.0713772	0.0191643	0.00569675	0.0112743	0.00643314	0.0243261	0.0119538	-0.0717333
ACEX-EC	-0.00579121	-0.00935752	0.000598443	0.00301823	0.00300525	-0.00434455	0.00357803	0.00732724	0.0125282	-0.0077171	0.00519057	0.00803552
	2011	2012	2013	2014	2015	2016	2017	2018	2019	2020	2021
ACEX-F	0.00685156	0.00705789	-0.00273662	-0.0195944	-0.0190537	0.00326174	0.00369765	0.00452235	0.00534988	0.00501859	0.00575479
ACEX-L	-0.000904859	-0.00483728	-0.0127152	-0.0337644	-0.0250659	0.00925027	0.00121336	0.00911801	0.00441335	0.00353482	0.00562189
ACEX-M	-0.00143065	-0.0009138	-0.00687569	-0.0120117	-0.0160732	0.000689882	0.00279141	0.00279659	0.00684677	0.00613252	0.00305765
ACEX-R	0.00217697	0.00136861	-0.00262158	-0.00978536	-0.00817923	0.00161782	0.00157235	0.00216463	0.0023513	0.00192312	0.00270999
ACE-X	0.0669302	0.0267542	-0.249491	-0.751559	-0.683719	0.148197	0.0927478	0.186016	0.189613	0.16609	0.171443
ACEX-TC	0.124842	0.120329	-0.255475	-0.781742	-0.713772	0.191643	0.0569675	0.112743	0.0643314	0.243261	0.119538
ACEX-EC	-0.0579121	-0.0935752	0.00598443	0.0301823	0.0300525	-0.0434455	0.0357803	0.0732724	0.125282	-0.077171	0.0519057

## Sheet: Northern arid and semiarid 
ACE	2011	2012	2013	2014	2015	2016	2017	2018	2019	2020	2021	TC	2011	2012	2013	2014	2015	2016	2017	2018	2019	2020	2021	EC	2011	2012	2013	2014	2015	2016	2017	2018	2019	2020	2021
Inner Mongolia	0.0176013	0.00597306	0.0281805	-0.000566413	0.0127247	0.0149542	0.0107798	0.0128549	0.0102414	-0.00203854	0.0188557		-0.0116623	0.00418765	0.0118029	0.0112409	0.0102783	0.0224311	0.0129529	0.0218656	0.0101661	0.00329213	0.0225428		0.0292636	0.00178541	0.0163776	-0.0118073	0.00244647	-0.00747687	-0.0021731	-0.00901068	7.53732e-05	-0.00533067	-0.00368711
Gansu	0.0141874	0.0348442	0.0145753	0.014269	0.0194227	0.0401015	0.014206	0.0142997	0.0192055	0.0134018	0.0207806		0.0145326	0.0221309	0.0178913	0.016107	0.0213337	0.0213928	0.00720723	0.0177141	0.00831312	-0.00161649	0.0218961		-0.000345202	0.0127134	-0.00331604	-0.00183809	-0.00191097	0.0187087	0.00699879	-0.00341436	0.0108924	0.0150183	-0.00111545
Ningxia	0.00839278	0.0159622	0.0111949	0.0172146	0.0220797	0.0418645	0.0174953	0.0202194	0.019835	0.0123691	0.00739617		0.00111361	-0.00519506	0.0107559	-0.00853469	0.0058241	0.0246271	0.0121559	0.024115	0.0122696	0.00428546	0.0315216		0.00727917	0.0211572	0.00043895	0.0257493	0.0162556	0.0172373	0.00533942	-0.00389566	0.00756539	0.00808367	-0.0241254
Xinjiang	0.010204	0.0178216	-0.0156995	-0.0202965	0.0184369	0.0151244	0.05624	0.0505682	0.0273627	0.0288295	0.0445753		0.0139035	-0.205141	-0.0156995	-0.0202965	0.0184369	0.0151244	0.05624	0.0505682	0.0273627	0.0288295	0.0445753		-0.00369949	0.222962	-6.99386e-16	1.84591e-16	-2.04671e-17	-4.07582e-17	-1.59835e-16	2.19736e-16	-1.07793e-16	5.28256e-17	-6.69339e-17
	0.0125964	0.0186503	0.00956279	0.00265515	0.018166	0.0280111	0.0246803	0.0244855	0.0191612	0.0131405	0.0229019		0.00447185	-0.0460044	0.00618768	-0.000370831	0.0139682	0.0208938	0.022139	0.0285657	0.0145279	0.00869766	0.0301339		0.00812451	0.0646546	0.00337512	0.00302598	0.00419778	0.0071173	0.00254128	-0.00408018	0.00463328	0.00444283	-0.007232
ACEX-1	2011	2012	2013	2014	2015	2016	2017	2018	2019	2020	2021	TC	2011	2012	2013	2014	2015	2016	2017	2018	2019	2020	2021	EC	2011	2012	2013	2014	2015	2016	2017	2018	2019	2020	2021
Inner Mongolia	0.00843821	0.00415125	0.00461337	0	0	0	0	0	0	0	0		0.00843821	0.00415125	0.00461337	0	0	0	0	0	0	0	0		0	0	0	0	0	0	0	0	0	0	0
Gansu	0	0	0	0	0	-0.0612018	0.00309078	0.00325598	0.00419329	0.00372504	0.00457299		-0.0018795	-0.00437051	-0.000685986	0.000143562	-0.000493478	-0.0619206	0.00231139	0.00206339	0.00236643	0.00313824	0.00334589		0.0018795	0.00437051	0.000685986	-0.000143562	0.000493478	0.000718787	0.000779394	0.00119259	0.00182686	0.000586802	0.0012271
Ningxia	0.00575402	0.00841887	0.0067188	0.00583052	0	0	0	0	0	0	0		0.00382196	0.00239978	0.0067188	0.00583052	0	0	0	0	0	0	0		0.00193206	0.00601909	0	0	0	0	0	0	0	0	0
Xinjiang	0.00420875	0.0135645	-0.00519686	-0.0102775	0.00285519	0.0026477	0.0137134	0	0	0	0		0.0115659	-0.00374185	-0.00519686	-0.0102775	0.00285519	0.0026477	0.0137134	0	0	0	0		-0.00735711	0.0173064	0	0	0	0	0	0	0	0	0
	0.00460024	0.00653366	0.00153383	-0.00111175	0.000713797	-0.0146385	0.00420104	0.000813994	0.00104832	0.00093126	0.00114325		0.00548663	-0.000390335	0.00136233	-0.00107586	0.000590427	-0.0148182	0.00400619	0.000515847	0.000591608	0.000784559	0.000836472		-0.000886387	0.00692399	0.000171497	-3.58904e-05	0.00012337	0.000179697	0.000194849	0.000298146	0.000456715	0.0001467	0.000306776
ACEX-2	2011	2012	2013	2014	2015	2016	2017	2018	2019	2020	2021	TC	2011	2012	2013	2014	2015	2016	2017	2018	2019	2020	2021	EC	2011	2012	2013	2014	2015	2016	2017	2018	2019	2020	2021
Inner Mongolia	0.00182892	0.00112181	0.00374477	-0.00114566	0.00172748	0.00994811	4.02669e-05	-3.41973e-05	0.000314469	-0.00240846	0.00729089		-0.00861639	0.00142951	-0.00229007	0.0041131	0.00335515	-0.000757532	-0.00443862	0.00391205	0.00446624	-0.00696382	0.0213487		0.0104453	-0.000307696	0.00603485	-0.00525876	-0.00162766	0.0107056	0.00447889	-0.00394624	-0.00415178	0.00455536	-0.0140578
Gansu	-0.0139373	-0.0126557	-0.00914255	-0.00660278	-0.00624764	-0.0359533	-0.000451885	0.000900045	0.00240067	0.000140887	0.0038125		-0.0117446	-0.0146103	-0.00725421	-0.00404551	-0.00193866	-0.0601385	-0.00351931	0.00464437	0.00200234	0.000144329	0.00191363		-0.00219274	0.00195458	-0.00188834	-0.00255727	-0.00430898	0.0241852	0.00306742	-0.00374432	0.000398325	-3.44255e-06	0.00189887
Ningxia	-5.09971e-05	0.00126045	0.00099745	0.00125163	0.00276536	0.024067	0.000815193	0.00237868	0.00872959	0.00700688	0.00435348		0.00090849	-0.00212151	0.000327722	0.000665313	0.0016176	-0.00384076	-0.00244918	-0.00297097	0.00557712	-0.00384628	0.0208906		-0.000959487	0.00338196	0.000669728	0.00058632	0.00114775	0.0279078	0.00326437	0.00534965	0.00315247	0.0108532	-0.0165372
Xinjiang	0.000609781	0.002752	-0.0062551	-0.00655311	0.000485283	0.00327554	0.0217846	0.0447337	0.0046201	0.00167659	0.00412379		0.00365597	-0.0678913	-0.0062551	-0.00655311	0.000485283	0.00327554	0.0217846	0.0447337	0.0046201	0.00167659	0.00412379		-0.00304619	0.0706433	-1.77383e-16	0	0	0	0	0	0	0	0
	-0.0028874	-0.00188036	-0.00266386	-0.00326248	-0.000317379	0.000334354	0.00554704	0.0119946	0.00401621	0.00160397	0.00489516		-0.00394912	-0.0207984	-0.00386792	-0.00145505	0.000879844	-0.0153653	0.00284437	0.0125798	0.00416645	-0.00224729	0.0120692		0.00106172	0.018918	0.00120406	-0.00180743	-0.00119722	0.0156997	0.00270267	-0.00058523	-0.000150244	0.00385127	-0.00717403
ACEX-3	2011	2012	2013	2014	2015	2016	2017	2018	2019	2020	2021	TC	2011	2012	2013	2014	2015	2016	2017	2018	2019	2020	2021	EC	2011	2012	2013	2014	2015	2016	2017	2018	2019	2020	2021
Inner Mongolia	0.00255227	-0.00223317	0.0172469	0.0029411	0.0148907	0.00816505	0.012268	0.0133279	0.00735448	-0.00100233	-0.00887628		0.000357538	-0.00762979	0.0230082	-0.000325114	0.0109931	0.0244165	0.0233466	0.0189178	-0.001402	0.0333415	-0.0601907		0.00219473	0.00539662	-0.00576128	0.00326621	0.00389757	-0.0162514	-0.0110786	-0.00558987	0.00875648	-0.0343438	0.0513145
Gansu	-0.0167978	-0.00624086	-0.00901522	-0.00484945	-0.00309845	-0.0388978	0.0062706	0.00483391	0.0056079	0.0048647	0.00524318		-0.0178635	-0.00862233	-0.00813522	-0.00851967	-0.00669352	-0.0297599	0.00099125	0.00520864	-0.00450241	-0.0115798	0.00888106		0.00106569	0.00238147	-0.000880002	0.00367021	0.00359507	-0.00913795	0.00527935	-0.000374731	0.0101103	0.0164445	-0.00363787
Ningxia	-0.000760746	0.00140991	-0.00111211	0.00609971	0.024748	0.0219575	0.0204207	0.023795	-0.00696004	-0.0130708	-0.00942151		-0.00894087	-0.00767013	-0.00213635	-0.0154918	0.0191704	0.0374241	0.0194231	0.0490043	-0.00778484	0.0214536	-0.0512862		0.00818012	0.00908004	0.00102424	0.0215915	0.00557756	-0.0154666	0.000997658	-0.0252093	0.000824805	-0.0345244	0.0418647
Xinjiang	0	0	0	-0.0145622	0.00504681	0.0086936	0.000821787	-0.0177736	0.00951551	0.00274373	0.00551432		0	0	0	-0.0145622	0.00504681	0.0086936	0.000821787	-0.0177736	0.00951551	0.00274373	0.00551432		0	0	0	2.04587e-17	-2.04587e-17	-4.07414e-17	-2.2475e-17	8.23508e-17	-3.81688e-17	-1.67756e-17	2.23902e-18
	-0.00375158	-0.00176603	0.00177989	-0.00259271	0.0103968	-2.04208e-05	0.00994529	0.00604583	0.00387946	-0.00161618	-0.00188507		-0.00661171	-0.00598056	0.00318415	-0.00972469	0.00712922	0.0101936	0.0111457	0.0138393	-0.00104344	0.0114898	-0.0242704		0.00286014	0.00421453	-0.00140426	0.00713198	0.00326755	-0.010214	-0.0012004	-0.00779346	0.0049229	-0.0131059	0.0223853
ACEX-4	2011	2012	2013	2014	2015	2016	2017	2018	2019	2020	2021	TC	2011	2012	2013	2014	2015	2016	2017	2018	2019	2020	2021	EC	2011	2012	2013	2014	2015	2016	2017	2018	2019	2020	2021
Inner Mongolia	0.000946519	0.000652447	-0.0003588	-0.000674561	-0.00115495	-0.00110177	-0.000374545	-4.91743e-05	0.000409925	0.000282983	0.00439593		-0.00290479	0.00311704	-0.00189558	0.00127148	-0.000377274	0.000801129	-0.00331168	-0.000593439	0.00193599	-0.00719638	0.0156083		0.00385131	-0.0024646	0.00153678	-0.00194604	-0.000777678	-0.0019029	0.00293713	0.000544265	-0.00152607	0.00747936	-0.0112123
Gansu	-0.00107525	-0.00095312	-0.000515187	-6.39255e-05	4.95409e-05	-0.0197458	0.000991102	0.000941504	0.00102511	0.00060657	0.00121267		-0.000516305	-0.00166253	0.000524133	0.000191024	0.00100035	-0.0188527	0.00189788	0.000888839	0.00244304	0.00133749	0.00134399		-0.000558941	0.000709412	-0.00103932	-0.00025495	-0.000950811	-0.000893176	-0.000906776	5.26652e-05	-0.00141793	-0.000730916	-0.000131317
Ningxia	0.00104718	0.00170961	0.00156735	0.00111564	-0.00147862	-0.000868989	-0.00140512	-0.00176171	0.0048942	0.00479829	0.00352284		0.00143353	0.000626186	0.00231183	-0.000156726	-0.00235626	-0.000808621	-0.000584027	-0.00855206	0.00375249	-0.00549885	0.0179513		-0.000386343	0.00108342	-0.000744483	0.00127237	0.000877632	-6.03675e-05	-0.000821091	0.00679034	0.00114171	0.0102971	-0.0144285
Xinjiang	0.00140975	0.000755167	0.00417313	0.0010473	0.00341968	-0.00521822	0.0057506	-0.0137034	0.00270045	0.0037528	0.00726869		-0.00048517	-0.00919103	0.00417313	0.0010473	0.00341968	-0.00521822	0.0057506	-0.0137034	0.00270045	0.0037528	0.00726869		0.00189492	0.00994619	-4.26097e-17	0	0	0	-3.20822e-17	3.20822e-17	0	0	0
	0.000582051	0.000541025	0.00121662	0.000356114	0.00020891	-0.00673371	0.00124051	-0.0036432	0.00225742	0.00236016	0.00410003		-0.000618185	-0.00177758	0.00127838	0.00058827	0.000421625	-0.0060196	0.000938192	-0.00549001	0.00270799	-0.00190124	0.0105431		0.00120024	0.00231861	-6.17548e-05	-0.000232156	-0.000212714	-0.000714112	0.000302317	0.00184682	-0.000450572	0.0042614	-0.00644304
ACEY	2011	2012	2013	2014	2015	2016	2017	2018	2019	2020	2021	TC	2011	2012	2013	2014	2015	2016	2017	2018	2019	2020	2021	EC	2011	2012	2013	2014	2015	2016	2017	2018	2019	2020	2021
Inner Mongolia	0	0	0	0	0	0	0	0	0	0	0		0	0	0	0	0	0	0	0	0	0	0		0	0	0	0	0	0	0	0	0	0	0
Gansu	0.0513514	0.0599333	0.0346004	0.0276193	0.0297336	0.281701	0	0	0	0	0		0.0513514	0.0599333	0.0346004	0.0276193	0.0297336	0.281701	0	0	0	0	0		0	0	0	0	0	0	0	0	0	0	0
Ningxia	0	0	0	0	0	0	0	0	0	0	0		0	0	0	0	0	0	0	0	0	0	0		0	0	0	0	0	0	0	0	0	0	0
Xinjiang	0	0	0	0	0	0	0	0	0	0	0		0	0	0	0	0	0	0	0	0	0	0		0	0	0	0	0	0	0	0	0	0	0
	0.0128378	0.0149833	0.0086501	0.00690482	0.00743339	0.0704252	0	0	0	0	0
ACEZ	2011	2012	2013	2014	2015	2016	2017	2018	2019	2020	2021	TC	2011	2012	2013	2014	2015	2016	2017	2018	2019	2020	2021	EC	2011	2012	2013	2014	2015	2016	2017	2018	2019	2020	2021
Inner Mongolia	0.00382972	0.0022792	0.00292387	-0.00168775	-0.00274486	-0.00206417	-0.00115892	-0.000395141	0.00215926	0.00109055	0.016044		-0.00893572	0.0031192	-0.0116426	0.00617932	-0.00369849	-0.00203905	-0.00264989	-0.000380001	0.00516378	-0.0158971	0.0457861		0.0127654	-0.00084	0.0145665	-0.00786707	0.00095363	-2.5124e-05	0.00149097	-1.51398e-05	-0.00300453	0.0169876	-0.0297421
Gansu	-0.00534049	-0.00523118	-0.00134444	-0.00182943	-0.00101047	-0.0857365	0.00430135	0.00436421	0.00597307	0.0040608	0.00593318		-0.0048017	-0.00852472	-0.00115136	0.000723387	-0.000271212	-0.0895663	0.00552533	0.00490358	0.00600277	0.00534608	0.00640515		-0.000538793	0.00329354	-0.000193089	-0.00255282	-0.000739254	0.00382979	-0.00122398	-0.000539373	-2.96922e-05	-0.00128527	-0.000471965
Ningxia	0.00240086	0.00315809	0.00302005	0.00291122	-0.0039657	-0.00330963	-0.00234366	-0.00420266	0.0131685	0.0136353	0.008942		0.00389165	0.00157341	0.00353098	0.000621743	-0.0126153	-0.00816106	-0.00424072	-0.0133816	0.0107242	-0.00782794	0.043971		-0.00149078	0.00158468	-0.000510921	0.00228948	0.00864957	0.00485143	0.00189706	0.00917898	0.00244429	0.0214633	-0.0350289
Xinjiang	0.00397313	0.000742888	-0.00841769	0.0100615	0.0066251	0.00572193	0.0141523	0.0373061	0.0105197	0.0206531	0.0276615		-0.000839264	-0.124283	-0.00841769	0.0100615	0.0066251	0.00572193	0.0141523	0.0373061	0.0105197	0.0206531	0.0276615		0.0048124	0.125026	-4.79303e-16	1.64123e-16	0	0	-1.05256e-16	1.05256e-16	-6.96081e-17	6.96081e-17	-6.91738e-17
	0.00121581	0.000237248	-0.000954551	0.00236387	-0.000273982	-0.0213471	0.00373778	0.00926812	0.00795513	0.00985993	0.0146452
	2011	2012	2013	2014	2015	2016	2017	2018	2019	2020	2021		2011	2012	2013	2014	2015	2016	2017	2018	2019	2020	2021		2011	2012	2013	2014	2015	2016	2017	2018	2019	2020	2021
ACE-Y	0.0128378	0.0149833	0.0086501	0.00690482	0.00743339	0.0704252	0	0	0	0	0	TC-Y												EC-Y
ACE-Z	0.00121581	0.000237248	-0.000954551	0.00236387	-0.000273982	-0.0213471	0.00373778	0.00926812	0.00795513	0.00985993	0.0146452	TC-Z												EC-Z
ACE-X	-0.00145669	0.00342829	0.00186648	-0.00661083	0.0110021	-0.0210583	0.0209339	0.0152112	0.0112014	0.00327921	0.00825337	TC-X	-0.00569239	-0.0289469	0.00195694	-0.0116673	0.00902112	-0.0260096	0.0189344	0.0214449	0.00642262	0.00812579	-0.000821655	EC-X	0.00423571	0.0323752	-9.04607e-05	0.00505651	0.00198098	0.00495124	0.00199944	-0.00623373	0.0047788	-0.00484657	0.00907503
ACE	0.0125964	0.0186503	0.00956279	0.00265515	0.018166	0.0280111	0.0246803	0.0244855	0.0191612	0.0131405	0.0229019													0.0127333
TC	0.00447185	-0.0460044	0.00618768	-0.000370831	0.0139682	0.0208938	0.022139	0.0285657	0.0145279	0.00869766	0.0301339
EC	0.00812451	0.0646546	0.00337512	0.00302598	0.00419778	0.0071173	0.00254128	-0.00408018	0.00463328	0.00444283	-0.007232
	2011	2012	2013	2014	2015	2016	2017	2018	2019	2020	2021
ACE-Y	1.28378	1.49833	0.86501	0.690482	0.743339	7.04252	0	0	0	0	0
ACE-Z	0.121581	0.0237248	-0.0954551	0.236387	-0.0273982	-2.13471	0.373778	0.926812	0.795513	0.985993	1.46452
ACE-X	-0.145669	0.342829	0.186648	-0.661083	1.10021	-2.10583	2.09339	1.52112	1.12014	0.327921	0.825337
ACE	1.25964	1.86503	0.956279	0.265515	1.8166	2.80111	2.46803	2.44855	1.91612	1.31405	2.29019
TC	0.447185	-4.60044	0.618768	-0.0370831	1.39682	2.08938	2.2139	2.85657	1.45279	0.869766	3.01339
EC	0.812451	6.46546	0.337512	0.302598	0.419778	0.71173	0.254128	-0.408018	0.463328	0.444283	-0.7232
	2011	2012	2013	2014	2015	2016	2017	2018	2019	2020	2021
ACEX-F	0.00460024	0.00653366	0.00153383	-0.00111175	0.000713797	-0.0146385	0.00420104	0.000813994	0.00104832	0.00093126	0.00114325	0.0057691
ACEX-L	-0.0028874	-0.00188036	-0.00266386	-0.00326248	-0.000317379	0.000334354	0.00554704	0.0119946	0.00401621	0.00160397	0.00489516	0.0173798
ACEX-M	-0.00375158	-0.00176603	0.00177989	-0.00259271	0.0103968	-2.04208e-05	0.00994529	0.00604583	0.00387946	-0.00161618	-0.00188507	0.0204153
ACEX-R	0.000582051	0.000541025	0.00121662	0.000356114	0.00020891	-0.00673371	0.00124051	-0.0036432	0.00225742	0.00236016	0.00410003	0.00248594
ACE-X	-0.00145669	0.00342829	0.00186648	-0.00661083	0.0110021	-0.0210583	0.0209339	0.0152112	0.0112014	0.00327921	0.00825337	0.0460501
ACEX-TC	-0.00569239	-0.0289469	0.00195694	-0.0116673	0.00902112	-0.0260096	0.0189344	0.0214449	0.00642262	0.00812579	-0.000821655	-0.00723201
ACEX-EC	0.00423571	0.0323752	-9.04607e-05	0.00505651	0.00198098	0.00495124	0.00199944	-0.00623373	0.0047788	-0.00484657	0.00907503	0.0532821
	2011	2012	2013	2014	2015	2016	2017	2018	2019	2020	2021
ACEX-F	0.00460024	0.00653366	0.00153383	-0.00111175	0.000713797	-0.0146385	0.00420104	0.000813994	0.00104832	0.00093126	0.00114325	0.000524463
ACEX-L	-0.0028874	-0.00188036	-0.00266386	-0.00326248	-0.000317379	0.000334354	0.00554704	0.0119946	0.00401621	0.00160397	0.00489516	0.00157998
ACEX-M	-0.00375158	-0.00176603	0.00177989	-0.00259271	0.0103968	-2.04208e-05	0.00994529	0.00604583	0.00387946	-0.00161618	-0.00188507	0.00185593
ACEX-R	0.000582051	0.000541025	0.00121662	0.000356114	0.00020891	-0.00673371	0.00124051	-0.0036432	0.00225742	0.00236016	0.00410003	0.000225995
ACE-X	-0.0145669	0.0342829	0.0186648	-0.0661083	0.110021	-0.210583	0.209339	0.152112	0.112014	0.0327921	0.0825337	0.0418637
ACEX-TC	-0.0569239	-0.289469	0.0195694	-0.116673	0.0902112	-0.260096	0.189344	0.214449	0.0642262	0.0812579	-0.00821655	-0.00657456
ACEX-EC	0.0423571	0.323752	-0.000904607	0.0505651	0.0198098	0.0495124	0.0199944	-0.0623373	0.047788	-0.0484657	0.0907503	0.0484383

## Sheet: Southern China
ACEX-1	2011	2012	2013	2014	2015	2016	2017	2018	2019	2020	2021	TC	2011	2012	2013	2014	2015	2016	2017	2018	2019	2020	2021	EC	2011	2012	2013	2014	2015	2016	2017	2018	2019	2020	2021
Fujian	0.00453442	-0.0182515	0.02713	-0.0198485	0.00491376	0.00373154	0.00513962	0.0102024	0.00542525	0.00474944	0.00457337		0.00453442	-0.0182515	0.02713	-0.0198485	0.00491376	0.00373154	0.00513962	0.0102024	0.00542525	0.00474944	0.00457337		6.34791e-17	0	0	0	0	0	0	0	0	0	0
Guangdong	0.00709695	0.00429244	0.00249752	0.00361425	0.00346402	0.00322229	0.00424651	0.00491655	0.00587293	0.00599793	0.00531536		0.00709695	0.00429244	0.00249752	0.00361425	0.00346402	0.00322229	0.00424651	0.00491655	0.00587293	0.00599793	0.00531536		-3.89968e-17	0	0	0	-3.66687e-17	3.66687e-17	0	0	0	0	0
Hainan	-0.0179794	0.000599061	0.00339564	0.00438591	0.00436599	0.00441208	0.00504275	0.00891606	-0.00077342	0.00246204	0.00529579		-0.0179794	0.000599061	0.00339564	0.00438591	0.00436599	0.00441208	0.00504275	0.00891606	-0.00077342	0.00246204	0.00529579		0	0	0	0	0	0	0	0	0	0	0
	-0.00211601	-0.00445332	0.0110077	-0.00394945	0.00424792	0.00378864	0.00480963	0.00801166	0.00350825	0.00440314	0.0050615		-0.00211601	-0.00445332	0.0110077	-0.00394945	0.00424792	0.00378864	0.00480963	0.00801166	0.00350825	0.00440314	0.0050615		8.16076e-18	0	0	0	-1.22229e-17	1.22229e-17	0	0	0	0	0
ACEX-2	2011	2012	2013	2014	2015	2016	2017	2018	2019	2020	2021	TC	2011	2012	2013	2014	2015	2016	2017	2018	2019	2020	2021	EC	2011	2012	2013	2014	2015	2016	2017	2018	2019	2020	2021
Fujian	0.00110504	0.012671	-0.0112737	0.0142245	0.0039042	0.0162673	0.00987472	0.00527728	0	0	0		0.00110504	0.012671	-0.0112737	0.0142245	0.0039042	0.0162673	0.00987472	0.00527728	0	0	0		0	0	0	0	0	0	0	0	0	0	0
Guangdong	0.00269687	0.000445208	0.000184248	0.00183562	0.00173858	0.019649	0.00506339	0.00602863	0.00689762	0.00604399	0.00672763		0.00269687	0.000445208	0.000184248	0.00183562	0.00173858	0.019649	0.00506339	0.00602863	0.00689762	0.00604399	0.00672763		0	0	0	0	0	0	0	0	0	0	0
Hainan	0.0131927	-0.00281947	0.00244432	0.00481529	0.0106232	0.0051044	-0.00688511	0.00643332	0.00629005	0.00141061	0.00390869		0.0131927	-0.00281947	0.00244432	0.00481529	0.0106232	0.0051044	-0.00688511	0.00643332	0.00629005	0.00141061	0.00390869		0	0	0	0	0	0	0	0	0	0	0
	0.00566488	0.00343226	-0.00288172	0.00695846	0.005422	0.0136736	0.00268433	0.00591307	0.00439589	0.00248486	0.00354544		0.00566488	0.00343226	-0.00288172	0.00695846	0.005422	0.0136736	0.00268433	0.00591307	0.00439589	0.00248486	0.00354544		0	0	0	0	0	0	0	0	0	0	0
ACEX-3	2011	2012	2013	2014	2015	2016	2017	2018	2019	2020	2021	TC	2011	2012	2013	2014	2015	2016	2017	2018	2019	2020	2021	EC	2011	2012	2013	2014	2015	2016	2017	2018	2019	2020	2021
Fujian	0.00108299	0.0872925	-0.0854514	0.0909696	0	0	0	-0.00910738	0.0022361	0.00266987	0.00420141		0.00108299	0.0872925	-0.0854514	0.0909696	0	0	0	-0.00910738	0.0022361	0.00266987	0.00420141		1.04312e-16	0	0	0	0	0	0	-6.44122e-17	6.44122e-17	0	0
Guangdong	0.0008628	0.00232716	0.000165293	0.00277163	0.0023235	0.00560262	0.00355253	0.00725636	0.00838898	0.00743531	0.00649642		0.0008628	0.00232716	0.000165293	0.00277163	0.0023235	0.00560262	0.00355253	0.00725636	0.00838898	0.00743531	0.00649642		0	0	0	0	0	0	0	0	0	0	0
Hainan	0.083066	0	-0.00103225	-0.0140325	-0.00855053	0.0236153	0	0	0	-0.0178186	0.0178186		0.083066	0	-0.00103225	-0.0140325	-0.00855053	0.0236153	0	0	0	-0.0178186	0.0178186		0	0	0	0	0	0	0	0	0	0	0
	0.0283372	0.0298732	-0.0287728	0.0265696	-0.00207568	0.00973931	0.00118418	-0.000617007	0.00354169	-0.00257113	0.00950546		0.0283372	0.0298732	-0.0287728	0.0265696	-0.00207568	0.00973931	0.00118418	-0.000617007	0.00354169	-0.00257113	0.00950546		3.47706e-17	0	0	0	0	0	0	-2.14707e-17	2.14707e-17	0	0
ACEX-4	2011	2012	2013	2014	2015	2016	2017	2018	2019	2020	2021	TC	2011	2012	2013	2014	2015	2016	2017	2018	2019	2020	2021	EC	2011	2012	2013	2014	2015	2016	2017	2018	2019	2020	2021
Fujian	0.00482555	-0.0171882	0.0275746	-0.0209512	0.00517061	0.00530411	0.0040487	0.00827035	0.000785524	0	0		0.00482555	-0.0171882	0.0275746	-0.0209512	0.00517061	0.00530411	0.0040487	0.00827035	0.000785524	0	0		0	0	0	0	0	0	0	0	0	0	0
Guangdong	0.00288381	0.00190541	0.00246659	0.00174973	0.00273616	0.00236182	0.00216733	0.00247776	0.00262572	0.00234716	0.00288028		0.00288381	0.00190541	0.00246659	0.00174973	0.00273616	0.00236182	0.00216733	0.00247776	0.00262572	0.00234716	0.00288028		-3.66854e-17	0	0	0	0	0	0	0	0	0	0
Hainan	-0.0144497	0.000442211	0.00278488	0.00241424	0.00420566	0.00532205	0.00575736	0.00782459	0.00202076	0.00128281	0.00428743		-0.0144497	0.000442211	0.00278488	0.00241424	0.00420566	0.00532205	0.00575736	0.00782459	0.00202076	0.00128281	0.00428743		0	0	0	0	0	0	0	0	0	0	0
	-0.00224678	-0.00494685	0.010942	-0.00559575	0.00403748	0.00432932	0.00399113	0.0061909	0.00181067	0.00120999	0.00238924		-0.00224678	-0.00494685	0.010942	-0.00559575	0.00403748	0.00432932	0.00399113	0.0061909	0.00181067	0.00120999	0.00238924		-1.22285e-17	0	0	0	0	0	0	0	0	0	0
ACEY	2011	2012	2013	2014	2015	2016	2017	2018	2019	2020	2021	TC	2011	2012	2013	2014	2015	2016	2017	2018	2019	2020	2021	EC	2011	2012	2013	2014	2015	2016	2017	2018	2019	2020	2021
Fujian	0	0	0	0	0	0	0	0	0	0	0		0	0	0	0	0	0	0	0	0	0	0		0	0	0	0	0	0	0	0	0	0	0
Guangdong	0	0	0	0	0	0	0	0	0	0	0		0	0	0	0	0	0	0	0	0	0	0		0	0	0	0	0	0	0	0	0	0	0
Hainan	0	0	0	0	0	0	0	0	0	0	0		0	0	0	0	0	0	0	0	0	0	0		0	0	0	0	0	0	0	0	0	0	0
	0	0	0	0	0	0	0	0	0	0	0
ACEZ	2011	2012	2013	2014	2015	2016	2017	2018	2019	2020	2021	TC	2011	2012	2013	2014	2015	2016	2017	2018	2019	2020	2021	EC	2011	2012	2013	2014	2015	2016	2017	2018	2019	2020	2021
Fujian	0.00949735	-0.0452488	0.0423819	-0.0439747	0.0145087	0.00837034	0.00871715	0.0176245	0.033306	0.0196761	0.0336032		0.00949735	-0.0452488	0.0423819	-0.0439747	0.0145087	0.00837034	0.00871715	0.0176245	0.033306	0.0196761	0.0336032		1.86945e-16	0	0	0	0	-2.07999e-16	2.07999e-16	0	-3.68681e-16	3.68681e-16	0
Guangdong	0.00872648	0.00622723	0.0132977	0.00732774	0.00796974	0.00737842	0.00902209	0.0120636	0.0129625	0.0123787	0.0119094		0.00872648	0.00622723	0.0132977	0.00732774	0.00796974	0.00737842	0.00902209	0.0120636	0.0129625	0.0123787	0.0119094		0	0	0	0	0	0	0	0	0	0	0
Hainan	-0.0490444	0.00105423	0.00745625	0.0112954	0.0108867	0.00418296	0.0159221	0.0269613	0.00186553	0.00606565	0.0165735		-0.0490444	0.00105423	0.00745625	0.0112954	0.0108867	0.00418296	0.0159221	0.0269613	0.00186553	0.00606565	0.0165735		0	0	0	0	0	0	0	0	0	0	0
	-0.0102735	-0.0126558	0.0210453	-0.00845054	0.0111217	0.00664391	0.0112204	0.0188831	0.0160447	0.0127068	0.0206954
	0.019378	0.0112594	0.0113365	0.0155421	0.0227582	0.0381877	0.0238949	0.0383898	0.0293066	0.0182359	0.0412055	0.0244995	0.019378	0.0112594	0.0113365	0.0155421	0.0227582	0.0381877	0.0238949	0.0383898	0.0293066	0.0182359	0.0412055	0.0244995	9.30304e-17	0	0	0	-1.22279e-17	-5.7105e-17	6.93329e-17	-2.14796e-17	-1.01414e-16	1.22894e-16	0	8.45731e-18
	2011	2012	2013	2014	2015	2016	2017	2018	2019	2020	2021		2011	2012	2013	2014	2015	2016	2017	2018	2019	2020	2021		2011	2012	2013	2014	2015	2016	2017	2018	2019	2020	2021
ACE-Y	0	0	0	0	0	0	0	0	0	0	0	TC-Y												EC-Y
ACE-Z	-0.0102735	-0.0126558	0.0210453	-0.00845054	0.0111217	0.00664391	0.0112204	0.0188831	0.0160447	0.0127068	0.0206954	TC-Z												EC-Z
ACE-X	0.0296393	0.0239053	-0.00970476	0.0239828	0.0116317	0.0315308	0.0126693	0.0194986	0.0132565	0.00552687	0.0205016	TC-X	0.0296393	0.0239053	-0.00970476	0.0239828	0.0116317	0.0315308	0.0126693	0.0194986	0.0132565	0.00552687	0.0205016	EC-X	3.07029e-17	0	0	0	-1.22229e-17	1.22229e-17	0	-2.14707e-17	2.14707e-17	0	0
ACE	0.019378	0.0112594	0.0113365	0.0155421	0.0227582	0.0381877	0.0238949	0.0383898	0.0293066	0.0182359	0.0412055													0.0127333
TC	0.019378	0.0112594	0.0113365	0.0155421	0.0227582	0.0381877	0.0238949	0.0383898	0.0293066	0.0182359	0.0412055
EC	9.30304e-17	0	0	0	-1.22279e-17	-5.7105e-17	6.93329e-17	-2.14796e-17	-1.01414e-16	1.22894e-16	0
	2011	2012	2013	2014	2015	2016	2017	2018	2019	2020	2021
ACE-Y	0	0	0	0	0	0	0	0	0	0	0
ACE-Z	-1.02735	-1.26558	2.10453	-0.845054	1.11217	0.664391	1.12204	1.88831	1.60447	1.27068	2.06954
ACE-X	2.96393	2.39053	-0.970476	2.39828	1.16317	3.15308	1.26693	1.94986	1.32565	0.552687	2.05016
ACE	1.9378	1.12594	1.13365	1.55421	2.27582	3.81877	2.38949	3.83898	2.93066	1.82359	4.12055
TC	1.9378	1.12594	1.13365	1.55421	2.27582	3.81877	2.38949	3.83898	2.93066	1.82359	4.12055
EC	9.30304e-15	0	0	0	-1.22279e-15	-5.7105e-15	6.93329e-15	-2.14796e-15	-1.01414e-14	1.22894e-14	0
	2011	2012	2013	2014	2015	2016	2017	2018	2019	2020	2021
ACEX-F	-0.00211601	-0.00445332	0.0110077	-0.00394945	0.00424792	0.00378864	0.00480963	0.00801166	0.00350825	0.00440314	0.0050615	0.0343197
ACEX-L	0.00566488	0.00343226	-0.00288172	0.00695846	0.005422	0.0136736	0.00268433	0.00591307	0.00439589	0.00248486	0.00354544	0.0512931
ACEX-M	0.0283372	0.0298732	-0.0287728	0.0265696	-0.00207568	0.00973931	0.00118418	-0.000617007	0.00354169	-0.00257113	0.00950546	0.0747141
ACEX-R	-0.00224678	-0.00494685	0.010942	-0.00559575	0.00403748	0.00432932	0.00399113	0.0061909	0.00181067	0.00120999	0.00238924	0.0221114
ACE-X	0.296393	0.239053	-0.0970476	0.239828	0.116317	0.315308	0.126693	0.194986	0.132565	0.0552687	0.205016	1.82438
ACEX-TC	0.296393	0.239053	-0.0970476	0.239828	0.116317	0.315308	0.126693	0.194986	0.132565	0.0552687	0.205016	1.82438
ACEX-EC	3.07029e-16	0	0	0	-1.22229e-16	1.22229e-16	0	-2.14707e-16	2.14707e-16	0	0	3.07029e-16
	2011	2012	2013	2014	2015	2016	2017	2018	2019	2020	2021
ACEX-F	-0.0071392	-0.018629	-0.113426	-0.0164678	0.0365201	0.0120157	0.0379629	0.0410883	0.0264644	0.0796679	0.0246883	0.00934053
ACEX-L	0.0191127	0.0143577	0.0296938	0.0290144	0.0466139	0.0433657	0.0211878	0.0303256	0.0331602	0.0449597	0.0172935	0.0299168
ACEX-M	0.0956069	0.124965	0.296481	0.110786	-0.017845	0.0308882	0.00934686	-0.00316436	0.0267166	-0.0465205	0.0463644	0.0612386
ACEX-R	-0.00758039	-0.0206935	-0.112749	-0.0233323	0.0347109	0.0137304	0.0315024	0.0317505	0.0136587	0.0218929	0.0116539	-0.000495947
ACE-X	2.96393	2.39053	-0.970476	2.39828	1.16317	3.15308	1.26693	1.94986	1.32565	0.552687	2.05016	1.65853
ACEX-TC	2.96393	2.39053	-0.970476	2.39828	1.16317	3.15308	1.26693	1.94986	1.32565	0.552687	2.05016	1.65853
ACEX-EC	3.07029e-15	0	0	0	-1.22229e-15	1.22229e-15	0	-2.14707e-15	2.14707e-15	0	0	2.79117e-16

[truncated: 5 more sheets: Sichuan Basin and surrounding , Middle-lower Yangtze , Qinghai Tibet Plateau, Loess Plateau, Huang-Huai-Hai Plain]
